# Supplementary material for: Seeking unique and common biological themes in multiple gene lists or datasets: pathway pattern extraction pipeline for pathway-level comparative analysis
Source: BMC Bioinformatics. 2009 Jun 29;10:200. doi: 10.1186/1471-2105-10-200 (PMC2709625; doi:10.1186/1471-2105-10-200)
Supplement: Additional file 2 — The gene-term pairwise relation table. The gene-term pairwise relation table that was retrieved using an interface as illustrated in Figure 5. Such a file content can be used in WPS to create the GTAN (gene-term association network). [file 1471-2105-10-200-S2.xls]

Gene Name	GenBankID	Term Name	Term ID
DMRT1	AF130728	development of primary male sexual characteristics	GO:0046546%from%HsGOBiolProc
DMRT1	AF130728	male sex differentiation	GO:0046661%from%HsGOBiolProc
MOV10L1	AF285604	spermatogenesis	GO:0007283%from%HsGOBiolProc
MOV10L1	AF285604	male gamete generation	GO:0048232%from%HsGOBiolProc
SPAG9	AF327452	spermatogenesis	GO:0007283%from%HsGOBiolProc
SPAG9	AF327452	male gamete generation	GO:0048232%from%HsGOBiolProc
IFT81	AF332010	spermatogenesis	GO:0007283%from%HsGOBiolProc
IFT81	AF332010	male gamete generation	GO:0048232%from%HsGOBiolProc
CCIN	AF333334	spermatogenesis	GO:0007283%from%HsGOBiolProc
CCIN	AF333334	male gamete generation	GO:0048232%from%HsGOBiolProc
DEDD	AK001497	spermatogenesis	GO:0007283%from%HsGOBiolProc
DEDD	AK001497	male gamete generation	GO:0048232%from%HsGOBiolProc
YBX2	AK092747	spermatogenesis	GO:0007283%from%HsGOBiolProc
YBX2	AK092747	male gamete generation	GO:0048232%from%HsGOBiolProc
TSSK1	AK122904	spermatogenesis	GO:0007283%from%HsGOBiolProc
TSSK1	AK122904	male gamete generation	GO:0048232%from%HsGOBiolProc
DAZAP1	AK124583	spermatogenesis	GO:0007283%from%HsGOBiolProc
DAZAP1	AK124583	male gamete generation	GO:0048232%from%HsGOBiolProc
LIG3	AK125853	spermatogenesis	GO:0007283%from%HsGOBiolProc
LIG3	AK125853	male gamete generation	GO:0048232%from%HsGOBiolProc
OAZ3	AK125876	spermatogenesis	GO:0007283%from%HsGOBiolProc
OAZ3	AK125876	male gamete generation	GO:0048232%from%HsGOBiolProc
CSNK2A2	AK125922	spermatogenesis	GO:0007283%from%HsGOBiolProc
CSNK2A2	AK125922	male gamete generation	GO:0048232%from%HsGOBiolProc
ELL3	AK126384	spermatogenesis	GO:0007283%from%HsGOBiolProc
ELL3	AK126384	male gamete generation	GO:0048232%from%HsGOBiolProc
MTL5	AK128308	spermatogenesis	GO:0007283%from%HsGOBiolProc
MTL5	AK128308	male gamete generation	GO:0048232%from%HsGOBiolProc
ROPN1	AL133624	spermatogenesis	GO:0007283%from%HsGOBiolProc
ROPN1	AL133624	fusion of sperm to egg plasma membrane	GO:0007342%from%HsGOBiolProc
ROPN1	AL133624	male gamete generation	GO:0048232%from%HsGOBiolProc
ADC	AL832640	spermatogenesis	GO:0007283%from%HsGOBiolProc
ADC	AL832640	male gamete generation	GO:0048232%from%HsGOBiolProc
REC8L1	AL832973	spermatogenesis	GO:0007283%from%HsGOBiolProc
REC8L1	AL832973	male gamete generation	GO:0048232%from%HsGOBiolProc
TSGA10	AY014284	spermatogenesis	GO:0007283%from%HsGOBiolProc
TSGA10	AY014284	male gamete generation	GO:0048232%from%HsGOBiolProc
TSSK3	AY048701	spermatogenesis	GO:0007283%from%HsGOBiolProc
TSSK3	AY048701	male gamete generation	GO:0048232%from%HsGOBiolProc
ADAM18	AY358321	spermatogenesis	GO:0007283%from%HsGOBiolProc
ADAM18	AY358321	male gamete generation	GO:0048232%from%HsGOBiolProc
FAM12B	AY358865	spermatogenesis	GO:0007283%from%HsGOBiolProc
FAM12B	AY358865	male gamete generation	GO:0048232%from%HsGOBiolProc
DUSP13	AY674051	spermatogenesis	GO:0007283%from%HsGOBiolProc
DUSP13	AY674051	male gamete generation	GO:0048232%from%HsGOBiolProc
NJMU-R1	BC016953	spermatogenesis	GO:0007283%from%HsGOBiolProc
NJMU-R1	BC016953	male gamete generation	GO:0048232%from%HsGOBiolProc
CCT6B	BC027591	spermatogenesis	GO:0007283%from%HsGOBiolProc
CCT6B	BC027591	male gamete generation	GO:0048232%from%HsGOBiolProc
HILS1	BC033456	spermatogenesis	GO:0007283%from%HsGOBiolProc
HILS1	BC033456	male gamete generation	GO:0048232%from%HsGOBiolProc
HSD17B3	BC034281	male sex differentiation	GO:0046661%from%HsGOBiolProc
DEFB118	BC035677	spermatogenesis	GO:0007283%from%HsGOBiolProc
DEFB118	BC035677	male gamete generation	GO:0048232%from%HsGOBiolProc
ADAM29	BC036070	spermatogenesis	GO:0007283%from%HsGOBiolProc
ADAM29	BC036070	male gamete generation	GO:0048232%from%HsGOBiolProc
DAZ3	BC036648	spermatogenesis	GO:0007283%from%HsGOBiolProc
DAZ3	BC036648	male gamete generation	GO:0048232%from%HsGOBiolProc
TESK1	BC038448	spermatogenesis	GO:0007283%from%HsGOBiolProc
TESK1	BC038448	male gamete generation	GO:0048232%from%HsGOBiolProc
SPATA4	BC039342	spermatogenesis	GO:0007283%from%HsGOBiolProc
SPATA4	BC039342	male gamete generation	GO:0048232%from%HsGOBiolProc
DAZ4	BC047617	spermatogenesis	GO:0007283%from%HsGOBiolProc
DAZ4	BC047617	male gamete generation	GO:0048232%from%HsGOBiolProc
MORC1	BC050307	spermatogenesis	GO:0007283%from%HsGOBiolProc
MORC1	BC050307	male gamete generation	GO:0048232%from%HsGOBiolProc
DDX25	BC050360	spermatogenesis	GO:0007283%from%HsGOBiolProc
DDX25	BC050360	male gamete generation	GO:0048232%from%HsGOBiolProc
TCFL5	BC065520	spermatogenesis	GO:0007283%from%HsGOBiolProc
TCFL5	BC065520	male gamete generation	GO:0048232%from%HsGOBiolProc
TSSK2	BC069275	spermatogenesis	GO:0007283%from%HsGOBiolProc
TSSK2	BC069275	male gamete generation	GO:0048232%from%HsGOBiolProc
SPANXA2	BF212177	spermatogenesis	GO:0007283%from%HsGOBiolProc
SPANXA2	BF212177	male gamete generation	GO:0048232%from%HsGOBiolProc
MEA1	BI224374	spermatogenesis	GO:0007283%from%HsGOBiolProc
MEA1	BI224374	development of primary male sexual characteristics	GO:0046546%from%HsGOBiolProc
MEA1	BI224374	male sex differentiation	GO:0046661%from%HsGOBiolProc
MEA1	BI224374	male gamete generation	GO:0048232%from%HsGOBiolProc
ANKRD7	BI458940	development of primary male sexual characteristics	GO:0046546%from%HsGOBiolProc
ANKRD7	BI458940	male sex differentiation	GO:0046661%from%HsGOBiolProc
SPAG11	BM563643	spermatogenesis	GO:0007283%from%HsGOBiolProc
SPAG11	BM563643	male gamete generation	GO:0048232%from%HsGOBiolProc
PRM2	BM908145	spermatogenesis	GO:0007283%from%HsGOBiolProc
PRM2	BM908145	male gamete generation	GO:0048232%from%HsGOBiolProc
PTTG1	BQ278502	spermatogenesis	GO:0007283%from%HsGOBiolProc
PTTG1	BQ278502	male gamete generation	GO:0048232%from%HsGOBiolProc
KHDRBS3	BX537666	spermatogenesis	GO:0007283%from%HsGOBiolProc
KHDRBS3	BX537666	male gamete generation	GO:0048232%from%HsGOBiolProc
CCNA1	CR616879	spermatogenesis	GO:0007283%from%HsGOBiolProc
CCNA1	CR616879	male gamete generation	GO:0048232%from%HsGOBiolProc
CSDE1	CR749378	development of primary male sexual characteristics	GO:0046546%from%HsGOBiolProc
CSDE1	CR749378	male sex differentiation	GO:0046661%from%HsGOBiolProc
HSF2BP	CR749526	spermatogenesis	GO:0007283%from%HsGOBiolProc
HSF2BP	CR749526	male gamete generation	GO:0048232%from%HsGOBiolProc
CRISP1	NM_001131	spermatogenesis	GO:0007283%from%HsGOBiolProc
CRISP1	NM_001131	fusion of sperm to egg plasma membrane	GO:0007342%from%HsGOBiolProc
CRISP1	NM_001131	male gamete generation	GO:0048232%from%HsGOBiolProc
CYLC2	NM_001340	spermatogenesis	GO:0007283%from%HsGOBiolProc
CYLC2	NM_001340	male gamete generation	GO:0048232%from%HsGOBiolProc
SPAM1	NM_003117	fusion of sperm to egg plasma membrane	GO:0007342%from%HsGOBiolProc
SYCP1	NM_003176	spermatogenesis	GO:0007283%from%HsGOBiolProc
SYCP1	NM_003176	male gamete generation	GO:0048232%from%HsGOBiolProc
NME5	NM_003551	spermatogenesis	GO:0007283%from%HsGOBiolProc
NME5	NM_003551	male gamete generation	GO:0048232%from%HsGOBiolProc
RBMY1A1	NM_005058	spermatogenesis	GO:0007283%from%HsGOBiolProc
RBMY1A1	NM_005058	male gamete generation	GO:0048232%from%HsGOBiolProc
SPATA2	NM_006038	spermatogenesis	GO:0007283%from%HsGOBiolProc
SPATA2	NM_006038	male gamete generation	GO:0048232%from%HsGOBiolProc
SPAG6	NM_012443	spermatogenesis	GO:0007283%from%HsGOBiolProc
SPAG6	NM_012443	male gamete generation	GO:0048232%from%HsGOBiolProc
HOOK1	NM_015888	spermatogenesis	GO:0007283%from%HsGOBiolProc
HOOK1	NM_015888	male gamete generation	GO:0048232%from%HsGOBiolProc
THEG	NM_016585	spermatogenesis	GO:0007283%from%HsGOBiolProc
THEG	NM_016585	male gamete generation	GO:0048232%from%HsGOBiolProc
ZNF313	NM_018683	spermatogenesis	GO:0007283%from%HsGOBiolProc
ZNF313	NM_018683	male gamete generation	GO:0048232%from%HsGOBiolProc
GMCL1L	NM_022471	spermatogenesis	GO:0007283%from%HsGOBiolProc
GMCL1L	NM_022471	male gamete generation	GO:0048232%from%HsGOBiolProc
TXNDC2	NM_032243	spermatogenesis	GO:0007283%from%HsGOBiolProc
TXNDC2	NM_032243	male gamete generation	GO:0048232%from%HsGOBiolProc
BOLL	NM_033030	spermatogenesis	GO:0007283%from%HsGOBiolProc
BOLL	NM_033030	male gamete generation	GO:0048232%from%HsGOBiolProc
NR6A1	NM_033334	spermatogenesis	GO:0007283%from%HsGOBiolProc
NR6A1	NM_033334	male gamete generation	GO:0048232%from%HsGOBiolProc
SPAG4L	NM_080675	spermatogenesis	GO:0007283%from%HsGOBiolProc
SPAG4L	NM_080675	male gamete generation	GO:0048232%from%HsGOBiolProc
SOX30	NM_178424	spermatogenesis	GO:0007283%from%HsGOBiolProc
SOX30	NM_178424	male gamete generation	GO:0048232%from%HsGOBiolProc
DZIP1	NM_198968	spermatogenesis	GO:0007283%from%HsGOBiolProc
DZIP1	NM_198968	male gamete generation	GO:0048232%from%HsGOBiolProc
ADAM2	U38805	fusion of sperm to egg plasma membrane	GO:0007342%from%HsGOBiolProc
U56725	U56725	spermatogenesis	GO:0007283%from%HsGOBiolProc
U56725	U56725	male gamete generation	GO:0048232%from%HsGOBiolProc
CYLC1	XM_088636	spermatogenesis	GO:0007283%from%HsGOBiolProc
CYLC1	XM_088636	male gamete generation	GO:0048232%from%HsGOBiolProc
