# Supplementary material for: Seeking unique and common biological themes in multiple gene lists or datasets: pathway pattern extraction pipeline for pathway-level comparative analysis
Source: BMC Bioinformatics. 2009 Jun 29;10:200. doi: 10.1186/1471-2105-10-200 (PMC2709625; doi:10.1186/1471-2105-10-200)
Supplement: Additional file 5 — Common differential genes among all datasets. list of 52 genes that were obtained as common differential genes among all of the 6 datasets using gene pattern extraction feature in WPS in the prostate cancer case study. [file 1471-2105-10-200-S5.xls]

GenBankID	Gene Name
AB002325	protocadherin gamma subfamily C, 3
AB018342	myosin X
AB023141	zinc finger protein 652
AB040922	kelch repeat and BTB (POZ) domain containing 2
AF007149	hypothetical protein LOC257407
AF043897	chromosome 9 open reading frame 3
AF049910	transforming, acidic coiled-coil containing protein 1
AF086098	hypothetical protein LOC257407
AF182316	fer-1-like 3, myoferlin (C. elegans)
AF458589	protein phosphatase 1, regulatory (inhibitor) subunit 12A
AF480883	phosphatidic acid phosphatase type 2B
AK024577	kelch repeat and BTB (POZ) domain containing 2
AK122975	transforming growth factor beta 1 induced transcript 1
AK123681	solute carrier family 14 (urea transporter), member 1 (Kidd blood group)
AK127355	Sec23 homolog A (S. cerevisiae)
AL833268	MADS box transcription enhancer factor 2, polypeptide C (myocyte enhancer factor 2C)
AL833286	PDZ and LIM domain 5
AL833393	carbonic reductase 4
BC013348	RAB11A, member RAS oncogene family
BC038114	ST6 (alpha-N-acetyl-neuraminyl-2,3-beta-galactosyl-1,3)-N-acetylgalactosaminide alpha-2,6-sialyltransferase 2
BC042949	NO Gene Title:BC042949
BX537651	discoidin domain receptor family, member 2
BX538246	Down syndrome critical region gene 1-like 1
BX647200	guanylate cyclase 1, soluble, alpha 3
BX648257	TNF receptor-associated protein 1
CR749489	chromosome 5 open reading frame 13
CR749827	Meis1, myeloid ecotropic viral integration site 1 homolog (mouse)
M21535	v-ets erythroblastosis virus E26 oncogene like (avian)
NM_001714	bicaudal D homolog 1 (Drosophila)
NM_001848	collagen, type VI, alpha 1
NM_001992	coagulation factor II (thrombin) receptor
NM_002015	forkhead box O1A (rhabdomyosarcoma)
NM_002048	growth arrest-specific 1
NM_003107	SRY (sex determining region Y)-box 4
NM_003115	UDP-N-acteylglucosamine pyrophosphorylase 1
NM_003605	O-linked N-acetylglucosamine (GlcNAc) transferase (UDP-N-acetylglucosamine:polypeptide-N-acetylglucosaminyl transferase)
NM_004369	collagen, type VI, alpha 3
NM_004999	myosin VI
NM_005828	WD repeat domain 68
NM_012448	signal transducer and activator of transcription 5B
NM_014338	phosphatidylserine decarboxylase
NM_015087	spastic paraplegia 20, spartin (Troyer syndrome)
NM_053025	myosin, light polypeptide kinase
NM_144778	muscleblind-like 2 (Drosophila)
NM_170677	Meis1, myeloid ecotropic viral integration site 1 homolog 2 (mouse)
NM_172171	calcium/calmodulin-dependent protein kinase (CaM kinase) II gamma
NM_173457	phosphodiesterase 8A
NM_183380	dystonin
NM_203339	clusterin (complement lysis inhibitor, SP-40,40, sulfated glycoprotein 2, testosterone-repressed prostate message 2, apolipoprotein J)
X63556	fibrillin 1 (Marfan syndrome)
X97758	Rho family GTPase 3
XM_088459	KIAA0310
