# Supplementary material for: Seeking unique and common biological themes in multiple gene lists or datasets: pathway pattern extraction pipeline for pathway-level comparative analysis
Source: BMC Bioinformatics. 2009 Jun 29;10:200. doi: 10.1186/1471-2105-10-200 (PMC2709625; doi:10.1186/1471-2105-10-200)
Supplement: Additional file 6 — common GSEA annotation terms among all datasets. list of 331 terms that were obtained as common GSEA annotation terms among all of the 6 datasets using pathway pattern extraction feature in PPEP of WPS in the prostate cancer case study. [file 1471-2105-10-200-S6.xls]

## Sheet: GSEA_ProstateCancer_6of6_Extrac
TermName	Term	Dhanasekaran2_Q0_05	Dhanasekaran_Q0_05	Lapointe_Q0_05	Tomlins_Q0_05	Welsh_Q0_05	Yu_Q0_05
158 genes commonly dysregulated in CD-1 and CD-2 groups downregulated	ZHAN_MM_CD1_VS_CD2_DN	2.15393	1.79438	2.67828	1.61739	3.59233	2.70327
Age-downregulated in the human frontal cortex	AGEING_BRAIN_DN	2.45354	4.3784	7.2534	3.83624	9.88449	10.2431
Age-upregulated in the human frontal cortex	AGEING_BRAIN_UP	9.43502	6.38112	15.0663	3.60426	45.21	26.2871
Binding of angiotensin II to AT1-R activates Ca2+ signaling and the JNK pathway.	AT1RPATHWAY	1.89242	3.34861	2.55011	3.95436	2.87471	2.19704
Bullinger Validation Signature (157 Affymetrix probe sets)	RADMACHER_AMLNORMALKARYTYPE_SIG	7.26489	7.06302	6.07713	3.01115	5.60827	8.80008
CALCIUM_REGULATION_IN_CARDIAC_CELLS	CALCIUM_REGULATION_IN_CARDIAC_CELLS	3.6109	3.87012	4.7855	2.39051	5.62815	5.80292
Cancer related genes that are also transcription factors	BRENTANI_TRANSCRIPTION_FACTORS	1.90935	3.97869	5.53761	2.88252	3.16218	4.6997
Cancer related genes involved in protein modification	BRENTANI_PROTEIN_MODIFICATION	5.31172	1.64206	5.08754	7.93774	2.50263	6.99115
Cancer related genes involved in the cell signaling	BRENTANI_SIGNALING	4.72564	3.66641	5.3595	4.61533	3.0264	8.66469
Cardiac hypertrophy is induced by NF-ATc4 and GATA4, which are stimulated through calcineurin activated by CaMK.	NFATPATHWAY	2.32881	2.70946	2.92059	3.03069	6.08362	3.56419
Cell growth is promoted by Ras activation of the anti-apoptotic p44/42 MAP kinase pathway.	ERKPATHWAY	1.36193	1.89762	2.19554	3.98227	2.0223	2.02523
Commonly downregulated in fibroblasts from Werner Syndrome and old individuals, compared to young	OLDWERNER_FIBRO_DN	18.0639	17.4254	4.48042	10.1595	2.0877	1.82356
Core group of genes consistently down-regulated following exposure to serum in a variety of human fibroblast cell lines (higher expression in quiescent cells, not cell-cycle dependent)	SERUM_FIBROBLAST_CORE_DN	3.17678	7.13949	19.0636	8.55046	3.87268	3.42183
Core group of genes consistently up-regulated following exposure to serum in a variety of human fibroblast cell lines (higher expression in activated cells, not cell-cycle dependent)	SERUM_FIBROBLAST_CORE_UP	2.67231	4.68888	15.2493	1.69671	4.79288	2.9017
CREB is a transcription factor that binds to cAMP-responsive elements (CREs) to activate transcription in response to extracellular signaling.	CREBPATHWAY	3.16528	2.06681	3.06087	4.36658	2.19502	1.67512
CSR (Serum Response) signature for activated genes (Stanford)	CHANG_SERUM_RESPONSE_UP	3.40171	8.34797	17.5357	1.50546	5.28078	4.63947
CSR Stanford signature for quiscent genes	CHANG_SERUM_RESPONSE_DN	4.12743	5.05891	19.699	6.1699	4.12041	6.84489
Decreased expression in NPMc+ leukemias	ALCALAY_AML_NPMC_DN	10.6148	4.75228	4.94894	2.49469	1.5645	5.85478
Description Genes that are downregulated in AML NPM1 mutant versus AML NPM1 wild type	VERHAAK_AML_NPM1_MUT_VS_WT_DN	13.8738	12.1656	8.69082	4.99991	9.52773	12.4568
Differential gene expression between developmental stages of Va14i NKT cells	MATSUDA_VALPHAINKT_DIFF	6.73688	5.52486	12.3168	3.75784	7.0172	13.6311
Down-regulated 1-14 days following the differentiation of human bone marrow mesenchymal stem cells (hMSC) into adipocytes, versus untreated hMSC cells (Class VIII)	ADIPOGENESIS_HMSC_CLASS8_DN	5.23836	2.2959	2.87414	3.02924	3.78271	4.34483
Down-regulated at 24 hours following treatment with Et-743 in at least 8 of 11 sarcoma cell lines	ET743_SARCOMA_24HRS_DN	2.00468	4.35192	4.44964	4.57371	2.52218	2.84874
Down-regulated at 4 hours following treatment of XPB/CS fibroblasts with 3 J/m^2 UVC	UVC_XPCS_4HR_DN	6.59889	6.42803	11.5869	14.8002	18.196	15.6014
Down-regulated at 4 hours following treatment of XPB/TTD fibroblasts with 3 J/m^2 UVC	UVC_TTD_4HR_DN	11.9627	9.04287	21.6665	12.3008	27.179	16.3307
Down-regulated at 8 hours following treatment of XPB/CS fibroblasts with 3 J/m^2 UVC	UVC_XPCS_8HR_DN	12.3981	9.54705	31.895	20.7901	40.2402	24.8745
Down-regulated at 8 hours following treatment of XPB/TTD fibroblasts with 3 J/m^2 UVC	UVC_TTD_8HR_DN	8.16942	8.6456	15.2339	12.7138	19.4516	16.3923
Down-regulated at any timepoint by treatment of human fibroblasts with gamma radiation, but not by UV lght or 4-NQO	GAMMA_UNIQUE_FIBRO_DN	10.083	7.44587	3.89041	4.51878	1.49412	2.35753
Down-regulated at any timepoint following treatment of both XPB/CS and XPB/TTD fibroblasts with 3 J/m^2 UVC	UVC_TTD-XPCS_COMMON_DN	5.06727	7.36948	8.90169	5.05532	11.664	6.58868
Down-regulated at any timepoint following treatment of WS1 human skin fibroblasts with UVC at a high dose (50 J/m^2) (clusters d1-d9)	UVC_HIGH_ALL_DN	12.1459	13.5521	29.4503	8.77947	27.4231	33.2016
Down-regulated at any timepoint following treatment of WS1 human skin fibroblasts with UVC at a low dose (10 J/m^2) (clusters c1-c5)	UVC_LOW_ALL_DN	2.93738	4.73838	4.32243	4.19649	14.2911	7.00834
Down-regulated at any timepoint following treatment of XPB/CS fibroblasts with 3 J/m^2 UVC	UVC_XPCS_ALL_DN	15.4117	13.7638	34.6846	25.6212	44.1033	25.8895
Down-regulated at any timepoint following treatment of XPB/TTD fibroblasts with 3 J/m^2 UVC	UVC_TTD_ALL_DN	13.5591	11.6438	25.3392	16.8363	34.1178	20.8872
Down-regulated at any timepoint up to 24 hours following infection of HEK293 cells with reovirus strain T3Abney	REOVIRUS_HEK293_DN	3.72622	2.91073	7.41674	5.38244	15.7407	26.2098
Down-regulated at48 hours following treatment with Et-743 in at least 6 of 8 sarcoma cell lines	ET743_SARCOMA_72HRS_DN	6.34625	8.52221	12.8294	10.2219	3.73585	6.22103
Down-regulated at48 hours following treatment with Et-743 in at least 8 of 11 sarcoma cell lines	ET743_SARCOMA_48HRS_DN	3.91092	4.96388	8.66924	8.88998	2.20086	3.4638
Downregulated by both Et-743 and Pt-650 in HCT116 cells (Fig. 6 A)	ET743PT650_COLONCA_DN	1.89846	2.41855	2.10488	1.3948	4.46171	5.39927
Downregulated by butyrate at 12 hrs in SW260 colon carcinoma cells	HDACI_COLON_BUT12HRS_DN	3.6101	3.28664	5.54898	4.27038	1.41064	2.09689
Downregulated by butyrate at 16 hrs in SW260 colon carcinoma cells	HDACI_COLON_BUT16HRS_DN	3.6046	3.24704	4.91666	2.61556	1.34148	2.69606
Downregulated by butyrate at 24 hrs in SW260 colon carcinoma cells	HDACI_COLON_BUT24HRS_DN	3.38379	3.95034	3.82724	7.03231	2.19771	4.5878
Downregulated by butyrate at 48 hrs in SW260 colon carcinoma cells	HDACI_COLON_BUT48HRS_DN	1.39727	3.8503	6.31007	3.5402	1.85606	1.81607
Downregulated by butyrate at any timepoint up to 48 hrs in SW260 colon carcinoma cells	HDACI_COLON_BUT_DN	5.2746	10.5527	11.3234	8.61955	3.70959	4.75387
Downregulated by H2O2 and HNE in retinal pigment epithelium cells (Tables 4)	OXSTRESS_RPE_H2O2HNE_DN	1.71184	3.01987	3.62934	1.60649	2.53461	3.77639
Downregulated by HNE and t-BH in retinal pigment epithelium cells (Tables 3)	OXSTRESS_RPE_HNETBH_DN	2.98717	2.71791	2.15296	2.80511	3.49771	5.66206
Downregulated by sulindac at any timepoint up to 48 hrs in SW260 colon carcinoma cells	HDACI_COLON_SUL_DN	5.13077	7.31299	8.17512	4.62971	4.20995	2.94605
Downregulated by TPA at two consecutive timepoints between 12-48 hrs in resistant HL-525 cells	TPA_RESIST_LATE_DN	4.97086	4.46169	3.08416	5.78824	5.39429	5.17619
Downregulated by TPA at two consecutive timepoints between 12-48 hrs in sensitive HL-60 cells	TPA_SENS_LATE_DN	8.15161	11.8493	10.5228	13.6882	7.70491	9.37829
Downregulated by TPA at two consecutive timepoints between 15min-3hrs in resistant HL-525 cells	TPA_RESIST_EARLY_DN	3.17397	3.28664	2.27123	6.98573	4.64381	6.69572
Downregulated by TPA at two consecutive timepoints between 15min-3hrs in sensitive HL-60 cells	TPA_SENS_EARLY_DN	12.4998	13.4738	9.47927	11.9562	8.64798	11.3746
Downregulated by TPA at two consecutive timepoints between 2-24hrs in resistant HL-525 cells	TPA_RESIST_MIDDLE_DN	4.24932	5.63772	3.43972	9.83802	5.02358	5.71715
Downregulated by TPA at two consecutive timepoints between 2-24hrs in sensitive HL-60 cells	TPA_SENS_MIDDLE_DN	11.5854	12.8529	10.4174	12.7399	8.24989	13.0419
Downregulated by two of H2O2, HNE and t-BH in retinal pigment epithelium cells (Tables 3-5)	OXSTRESS_RPETWO_DN	4.50054	7.00242	4.08021	4.16001	7.50684	11.4254
Downregulated by UV-B light in normal human epidermal keratinocytes	UVB_NHEK1_DN	6.51487	2.79483	13.4019	11.6441	18.1527	19.6842
Downregulated by UV-B light in normal human epidermal keratinocytes	UVB_NHEK2_DN	2.27172	1.33176	5.90465	2.41685	5.79407	6.47998
Downregulated by UV-B light in normal human epidermal keratinocytes, cluster 6	UVB_NHEK1_C6	5.41084	3.25389	6.99761	6.77216	11.3281	7.93137
Down-regulated following stable re-expression of BAF57 in Bt549 breast cancer cells that lack functional BAF57	BAF57_BT549_DN	5.01465	4.16481	10.2293	3.215	4.14469	4.51613
Down-regulated following treatment with Et-743 at any timepoint in at least 8 of 11 sarcoma cell lines	ET743_SARCOMA_DN	4.49397	6.91283	14.657	12.0733	2.93853	5.78633
Downregulated genes in lung tissue of smokers with chronic obstructive pulmonary disease (COPD) vs smokers without disease (GOLD-2 vs GOLD-0)	NING_COPD_DN	3.39156	2.4742	11.3096	4.13395	7.48452	7.83297
Down-regulated in adenocarcinoma metastases, compared to similar primary tumors; predictive of metastatic potential	METASTASIS_ADENOCARC_DN	2.91846	1.60721	3.60646	1.77513	3.54064	8.16093
Downregulated in corneal fibroblasts after interleukin-1 treatment (Tables 1 and 3)	IL1_CORNEA_DN	6.31355	3.86862	6.78468	1.91553	7.30104	2.9846
Downregulated in correlation with incipient Alzheimer&apos;s Disease, in the CA1 region of the hippocampus	ALZHEIMERS_INCIPIENT_DN	3.13836	5.81461	6.20954	4.50463	8.492	4.70395
Downregulated in correlation with overt Alzheimer&apos;s Disease, in the CA1 region of the hippocampus	ALZHEIMERS_DISEASE_DN	20.5269	23.841	45.7581	18.0992	46.4459	21.9485
Down-regulated in fibroblasts at 6 hours following infection with UV-inactivated human cytomegalovirus	CMV-UV_HCMV_6HRS_DN	4.25	1.68696	5.92258	2.82138	10.3376	10.3521
Down-regulated in fibroblasts following infection with human cytomegalovirus (at least 3-fold, with Affymetrix change call, in at least two consectutive timepoints)	CMV_HCMV_TIMECOURSE_ALL_DN	9.8447	12.9596	23.3064	6.13814	31.4668	34.1424
Down-regulated in fibroblasts following infection with human cytomegalovirus (at least 3-fold, with Affymetrix change call, in at least two consectutive timepoints), with maximum change at 12 hours	CMV_HCMV_TIMECOURSE_12HRS_DN	1.48846	1.55262	4.0246	1.42052	4.28883	4.66041
Down-regulated in fibroblasts following infection with human cytomegalovirus (at least 3-fold, with Affymetrix change call, in at least two consectutive timepoints), with maximum change at 48 hours	CMV_HCMV_TIMECOURSE_48HRS_DN	1.85932	3.28063	3.12056	1.92577	3.17201	6.23101
Downregulated in fibroblasts from individuals with Werner syndrome, compared to normal, young individuals	WERNER_FIBRO_DN	20.3222	21.9283	7.92523	8.78076	4.27063	2.34092
Downregulated in fibroblasts from old (but not Werner) individuals, compared to young	OLDONLY_FIBRO_DN	1.92976	5.06818	4.83697	4.03491	2.40085	2.09433
Downregulated in fibroblasts from old individuals, compared to young	OLD_FIBRO_DN	17.4512	21.446	8.4267	13.4311	3.81398	3.26905
Downregulated in hTERT-immortalized fibroblasts vs. non-immortalized controls	HTERT_DN	5.39873	4.37086	4.69857	5.09009	5.29285	1.7324
Down-regulated in human granulosa cells stimulated with follicle stimulation hormone (FSH)	FSH_GRANULOSA_DN	2.24689	1.87486	8.51197	4.53954	11.4677	7.0837
Down-regulated in human granulosa cells stimulated with luteinizing hormone (LH)	LH_GRANULOSA_DN	2.24689	1.87486	8.51197	4.53954	11.4677	7.0837
Down-regulated in human non-small cell lung carcinoma cell line H460 following 24-hour treatment with sodium butyrate	NAB_LUNG_DN	4.4072	1.83223	3.49613	3.63082	2.46694	1.74258
Downregulated in the glomeruli of cadaver kidneys from patients with diabetic nephropathy, compared to normal controls	DIAB_NEPH_DN	9.97956	9.46016	26.3921	11.6075	56.6955	33.2748
Down-regulated in two Et-743-resistant cell lines (chondrosarcoma and ovarian carcinoma) compared to sensitive parental lines	ET743_RESIST_DN	2.15636	2.65987	1.68243	2.01754	6.39126	2.6258
Down-regulated with stable, ectopic overexpression of BRCA1 in DU-145 human prostate cancer cell lines, compared to neo-only controls	BRCA1_OVEREXP_PROSTATE_DN	4.24486	10.7376	6.06321	5.98368	9.71819	6.33468
Down-regulation is associated with increasing age in normal human kidney tissue from 74 patients, and expression is higher in kidney than in whole blood	AGEING_KIDNEY_SPECIFIC_DN	3.24071	2.96708	4.81937	5.60406	4.13179	2.68546
Effect of NUP98-HOXA9 on gene transcription at 16 d after transduction Down	TAKEDA_NUP8_HOXA9_16D_DN	9.44419	14.3166	11.2008	7.48656	5.51243	3.03823
Effect of NUP98-HOXA9 on gene transcription at 3 d after transduction UP	TAKEDA_NUP8_HOXA9_3D_UP	2.59897	3.66641	3.57891	2.05939	6.66237	6.34518
Effect of NUP98-HOXA9 on gene transcription at 8 d after transduction Down	TAKEDA_NUP8_HOXA9_8D_DN	5.21803	4.25874	1.82944	3.49864	1.84779	4.08621
Effect of NUP98-HOXA9 on gene transcription at 8 d after transduction UP	TAKEDA_NUP8_HOXA9_8D_UP	4.53948	3.76817	3.36085	2.29481	2.99776	5.21882
Extracellular matrix induces integrin-mediated FAK phosphorylation in epithelial cells, leading to PI3 and MAP kinase activation and actin reorganization.	ECMPATHWAY	2.19344	1.4295	1.96047	2.08639	4.50561	3.72431
Extracellular signaling peptides exert biological effects via G-protein coupled receptors (GPCRs), which activate intracellular GTPases.	BIOPEPTIDESPATHWAY	1.89114	2.83692	4.96497	3.79688	5.88841	2.27988
FAB type-specific probe sets	YAGI_AML_PROG_FAB	7.43141	2.92947	6.77222	2.85232	14.1976	18.059
Fifty genes most strongly expressed in human platlets from three healthy donors	PLATELET_EXPRESSED	1.89242	4.79796	2.55011	1.36089	5.04078	6.36511
G1_TO_S_CELL_CYCLE_REACTOME	G1_TO_S_CELL_CYCLE_REACTOME	2.36405	1.82292	1.50151	2.55189	1.99925	5.4372
Gene set that can be used to differentiate BRCA1-linked and BRCA2-linked breast cancers	BREASTCA_TWO_CLASSES	5.39651	10.8231	12.9409	12.534	3.10806	6.02358
Genes (n = 109) significantly upregulated in RD-EF and also highly expressed in EFT	ZHANG_EFT_EWSFLI1_UP	3.75903	6.0308	6.42218	4.80701	12.171	14.9804
Genes 2fold upregulated by insulin	ROME_INSULIN_2F_UP	7.01702	9.40783	12.4012	5.32954	14.3263	13.1339
Genes associated with Granulocyte and Macrophage differentiation	BROWN_GRAN_MONO_DIFFERENTIATION	4.90673	3.06318	2.21506	1.40844	2.60875	4.77363
Genes concomitantly modulated by activated Notch1 in mouse and human primary keratinocytes--Dn	NGUYEN_KERATO_DN	3.34045	5.91439	7.29688	8.19853	5.70028	2.81054
Genes down regulated by androgen in neoplastic prostate epithelium	NELSON_ANDROGEN_DN	2.33178	1.66847	1.95792	3.04362	3.49863	1.41981
Genes downreglated in acute rejection transplanted kidney biopsies relative to well functioning transplanted kidney biopsies from stable, immunosuppressed recipients. (median FDR &lt; 0.14% per comparison).	FLECHNER_KIDNEY_TRANSPLANT_REJECTION_DN	20.9149	14.6839	20.202	14.8581	42.2485	33.2566
Genes down-regulated by interferon-gamma in colon,derm,iliac,aortic,lung endothelial cells	SANA_IFNG_ENDOTHELIAL_DN	2.8632	3.64178	6.58477	3.41128	5.60827	7.48141
Genes downregulated by telomerase	SMITH_HTERT_DN	2.11238	6.85368	1.74549	1.94777	2.86192	5.02697
Genes down-regulated by TNFA in colon,derm,iliac,aortic,lung endothelial cells	SANA_TNFA_ENDOTHELIAL_DN	3.34045	4.75842	6.2418	4.38323	3.03114	6.36658
Genes downregulated in AIDS-related primary effusion lymphoma (PEL) cells compared to normal B cells and other tumor subtypes.	KLEIN_PEL_UP	2.78113	4.31316	2.31245	1.77304	3.92627	9.23333
Genes downregulated in major depressive disorder (p &lt; 0.05, fold change &gt; 1.4, mean average difference &gt; 150 in at least one of the groups, called present in greater than 20% of all samples)	ASTON_DEPRESSION_DN	4.34559	5.4334	8.2902	3.62269	14.135	11.7593
Genes down-regulated in maturing DC	LINDSTEDT_DEND_DN	4.03987	2.02421	1.516	1.75193	6.16438	4.6997
Genes downregulated in PMNs upon migration to skin lesions	KNUDSEN_PMNS_DN	3.41548	8.59307	5.90396	5.04143	18.1847	10.2546
Genes downregulated in response to glucose starvation	PENG_GLUCOSE_DN	3.35142	1.92785	6.50207	3.70439	15.4625	13.9075
Genes downregulated in response to glutamine starvation	PENG_GLUTAMINE_DN	1.51271	6.59488	7.64075	10.192	27.2981	12.7591
Genes downregulated in response to leucine starvation	PENG_LEUCINE_DN	1.42994	6.16222	4.88017	3.23	20.6389	11.6145
Genes downregulated in response to rapamycin starvation	PENG_RAPAMYCIN_DN	2.34041	5.80645	12.3857	6.67028	18.6697	11.7543
Genes downregulated in VH3-21+ B-CLL	FALT_BCLL_DN	4.10385	2.4204	3.79933	3.873	4.36326	1.86414
Genes enriched in CD45RAhiLin-CD10+ vs CD45RAintCD7- and CD45RAhiCD7hi HPCs	HADDAD_HPCLYMPHO_ENRICHED	2.51294	3.94231	6.37139	1.31395	5.53756	10.4763
Genes enriched in CD45RAintCD7- vs CD45RAhiCD7hi HPCs	HADDAD_CD45CD7_PLUS_VS_MINUS_DN	4.65935	6.0308	10.4021	7.44737	4.69995	3.78133
Genes expressed in T-cell acute lymphocytic leukemia	CHIARETTI_T_ALL_DIFF	6.41582	5.36493	9.1752	5.45178	10.3019	23.763
Genes highly expressed in hepatitis C-related hepatocellular carcinoma	SMITH_HCV_INDUCED_HCC_UP	4.47893	2.52233	2.72709	1.60257	2.68556	1.55252
Genes highly expressed in hepatocellular carcinoma with poor survival.	HCC_SURVIVAL_GOOD_VS_POOR_DN	1.83523	4.56354	7.71257	6.73922	5.47108	6.66488
Genes increased in metastatic hypopharyngeal cancer tumours	CROMER_HYPOPHARYNGEAL_MET_VS_NON_UP	1.70225	3.28664	2.6004	2.1899	10.1585	6.07349
Genes increased in non-metastatic hypopharyngeal cancer tumours	CROMER_HYPOPHARYNGEAL_MET_VS_NON_DN	1.88213	3.23131	2.51728	2.34941	10.5467	6.97523
Genes induced after 3 h in LPS-stimulated RAW 2647 macrophages	NEMETH_TNF_UP	2.56064	2.78073	4.37869	2.0164	4.0124	4.68728
Genes involved in glycogen metabolism	GLYCOGEN_METABOLISM	3.36465	2.04717	3.41499	2.63971	7.47626	3.90521
Genes involved in mRNA splicing	MRNA_SPLICING	2.24138	1.5724	3.96084	2.50919	1.30117	1.52319
Genes involved in p53 signaling	P53_SIGNALING	2.69214	4.2059	4.28256	4.82077	2.30284	2.7643
Genes modulated by both PML/RAR[alpha] and PLZF/RAR[alpha]	PARK_RARALPHA_MOD	3.01706	4.33874	4.67092	2.81152	1.58156	2.49281
Genes on chromosome 17 with copy-number-driven expression in pancreatic adenocarcinoma.	AGUIRRE_PANCREAS_CHR17	4.72805	1.87123	6.07002	2.24916	4.00898	2.4553
Genes overexpressed 3-fold or more in freshly isolated CD31- versus freshly isolated CD31+ cells	BOQUEST_CD31PLUS_VS_CD31MINUS_DN	18.7188	15.154	17.6847	5.07563	31.7262	15.8367
Genes overexpressed 3-fold or more in freshly isolated CD31+ versus freshly isolated CD31- cells	BOQUEST_CD31PLUS_VS_CD31MINUS_UP	19.4929	15.7461	33.4318	11.2776	21.712	31.6444
Genes overexpressed at least twofold in adult T-cell lymphoma (ATL) cells versus normal CD4+ and CD4+/CD45RO+ T cells.	SASAKI_TCELL_LYMPHOMA_VS_CD4_UP	5.04836	3.05101	10.0627	1.99682	11.8002	14.7981
Genes overexpressed in leukemia cells.	CHIARETTI_T_ALL	5.9054	3.99574	8.46073	4.41679	9.93173	23.5801
Genes overexpressed in mature plasma cells isolated from tonsils (TPCs) and mature plasma cells isolated from bone marrow (BMPCs) as compared to polyclonal plasmablastic cells (PPCs).	TARTE_PLASMA_BLASTIC	12.4364	15.072	14.5306	6.63102	16.3445	12.6438
Genes overexpressed in polyclonal plasmablastic cells (PPCs) as compared to mature plasma cells isolated from tonsils (TPCs) and mature plasma cells isolated from bone marrow (BMPCs).	TARTE_MATURE_PC	1.81247	4.03007	4.69301	5.84271	8.38551	16.6711
Genes overexpressed in polyclonal plasmablastic cells (PPCs), mature plasma cells isolated from tonsils (TPCs), and mature plasma cells isolated from bone marrow (BMPCs), as compared to B cells purified from peripheral blood (PBBs) and tonsils (TBCs)	TARTE_PC	1.88213	3.23131	5.269	2.34941	17.4789	5.22212
Genes preferentially expressed in breast cancers, especially those involved in estrogen-receptor-dependent signal transduction.	BREAST_CANCER_ESTROGEN_SIGNALING	1.89723	4.42164	7.4536	1.44583	4.25584	10.8277
Genes related to insulin signaling	INSULIN_SIGNALING	5.44686	2.74359	2.11721	2.66497	2.2143	3.03854
Genes that distinguish pediatric acute myeloid leukemia (AML) subtype t(15;17)[PML-RAR-alpha].	ROSS_PML_RAR	1.99712	3.36242	2.37679	1.52495	2.2712	5.99619
Genes upreglated in peripheral blood lymphocytes (PBLs) of patients who underwent acute rejection of a kidney transplant relative to PBLs of immunosuppressed patients with a well functioning kidney transplant (Delta values were chosen to minimize the	FLECHNER_KIDNEY_TRANSPLANT_REJECTION_PBL_UP	3.17854	2.22666	4.39832	2.95414	5.72822	6.04846
Genes upreglated in peripheral blood lymphocytes (PBLs) of stable, immunosuppressed patients with a well functioning kidney transplant relative to PBLs of normal healthy blood donors (Delta values were chosen to minimize the minimize the median FDR a	FLECHNER_KIDNEY_TRANSPLANT_WELL_PBL_UP	1.75758	1.31941	4.92768	3.06012	10.9773	11.8737
Genes upreglated in well functioning transplanted kidney biopsies from stable, immunosuppressed recipients relative to normal healthy donor kidney biopsies (median FDR &lt; 0.16% per comparison)	FLECHNER_KIDNEY_TRANSPLANT_WELL_UP	22.7218	23.7822	29.8868	15.6784	55.5085	27.6307
Genes up-regulated 4 hours following arsenic treatment that discriminate arsenic from other stress agents	STRESS_ARSENIC_SPECIFIC_UP	6.85986	6.16245	3.90196	4.72913	6.69383	5.42715
Genes upregulated by androgen in neoplastic prostate epithelium	NELSON_ANDROGEN_UP	6.41724	3.51448	8.76522	6.69682	6.98667	6.03329
Genes up-regulated by APC in SW480 (colon cancer)	LIN_WNT_UP	2.67244	2.63767	4.14811	2.08535	4.59615	5.90259
Genes up-regulated by HGF treatments	RUTELLA_HEPATGFSNDCS_UP	4.79399	3.56967	6.56405	2.79385	4.79509	9.07907
Genes up-regulated by interferon-beta in HT1080 (fibrosarcoma)	DER_IFNB_UP	5.87913	8.44848	4.93628	2.93894	1.35794	1.50684
Genes upregulated for epithelial plasticity in tumor progression	JECHLINGER_EMT_UP	3.6256	4.31822	7.00312	2.49077	3.97133	2.95052
Genes upregulated in human hematopoietic stem cells of the line CD45RA(int) CD7- versus CD45RA(hi) CD7+.	HADDAD_HSC_CD7_DN	4.65935	6.0308	10.4021	7.44737	4.69995	3.78133
Genes upregulated in human pulmonary endothelial cells under hypoxic conditions or after exposure to AdCA5, an adenovirus carrying constitutively active hypoxia-inducible factor 1 (HIF-1alpha).	MANALO_HYPOXIA_UP	3.27249	1.85562	5.06806	3.39182	2.85357	5.78951
Genes upregulated in kras knockdown vs control in a human cell line	CORDERO_KRAS_KD_VS_CONTROL_UP	6.34607	4.08404	5.07828	1.68245	9.71819	10.4396
Genes upregulated in memory CD8+ T cells versus effector or naive T cell populations.	GOLDRATH_MEMORY	4.45153	3.00184	2.95986	4.74534	1.37706	2.3276
Genes upregulated in multiple myeloma cells exposed to the pro-proliferative cytokine IL-6 versus those co-cultured with bone marrow stromal cells.	CROONQUIST_IL6_STROMA_UP	1.55562	3.56312	4.5627	2.30594	6.90125	9.05127
Genes upregulated in response to glutamine starvation	PENG_GLUTAMINE_UP	4.02559	4.76318	8.40924	3.57117	9.77689	13.4652
Genes upregulated in response to rapamycin starvation	PENG_RAPAMYCIN_UP	1.42107	2.76282	2.33775	3.67198	6.41243	13.0555
Genes which comprise the top 1% of highly interconnected genes (major hubs) that account for most of the interactions in the reconstructed regulatory networks from expression profiles in human B cells.	BASSO_REGULATORY_HUBS	2.72387	6.66258	12.5138	4.00066	18.5139	8.35964
Genes whose expression is consistently negatively correlated with brca1 germline status in breast cancer - higher expression is associated with BRCA1 tumors	BRCA_BRCA1_NEG	1.39708	1.369	4.45565	2.59142	7.67684	1.59898
Genes whose expression is consistently negatively correlated with breast cancer outcomes - higher expression is associated with metastasis and poor prognosis	BRCA_PROGNOSIS_NEG	1.65905	2.25931	2.0098	2.3789	2.90732	4.33794
Genes whose expression is consistently negatively correlated with estrogen receptor status in breast cancer - higher expression is associated with ER-negative tumors	BRCA_ER_NEG	12.8608	8.8598	21.9454	9.17991	10.1384	26.4899
Genes whose expression is consistently positively correlated with estrogen receptor status in breast cancer - higher expression is associated with ER-positive tumors	BRCA_ER_POS	7.82262	6.33621	20.6706	11.6922	18.8763	21.1368
Genes whose expression is induced in human mast cells (MCs) by lipopolysaccharide treatment.	OKUMURA_MC_LPS	3.1611	4.31947	1.87163	2.5562	1.74288	4.31189
Genes whose expression is influenced by 2-methoxyestradiol (2ME2), a metabolite of estradiol that has antitumor activity, in multiple myeloma cells.	CHAUHAN_2ME2	1.83749	2.49112	2.20158	2.50919	1.30117	6.64722
Genes whose expression was modulated at least 1.5-fold in multiple myeloma INA-6 cells on addition of interleukin-6.	BROCKE_IL6	6.67127	4.22393	5.38633	6.60742	2.68708	10.9828
G-protein coupled receptors activate adenylyl cyclase, which converts ATP to cAMP, to activate second messenger pathways.	GPCRPATHWAY	1.71526	3.79436	2.72709	2.03756	4.00784	2.5536
Highly expressed genes in ATL cells compared with normal CD4 and CD4 CD45RO T cells	SASAKI_ATL_UP	5.04836	3.05101	10.0627	1.99682	11.8002	14.7981
Human CD34 enriched transcription factors	HUMAN_CD34_ENRICHED_TRANSCRIPTION_FACTORS	7.10341	8.18672	4.10507	7.34393	2.56665	5.26326
Identification of HCL-specific genes, The analysis identified 89 genes that are differentially expressed in HCL versus all the other samples	BASSO_HCL_DIFF	2.11766	2.8131	4.32375	6.07938	5.09117	7.3782
Increased expression in NPMc+ leukemias	ALCALAY_AML_NPMC_UP	4.35807	2.87747	6.79148	3.63683	5.87326	4.38981
Increased intracellular calcium activates the phosphatase calcineurin in differentiating keratinocytes.	CALCINEURINPATHWAY	2.00812	2.36704	2.52781	1.91332	3.28168	1.3994
INTEGRIN_MEDIATED_CELL_ADHESION_KEGG	INTEGRIN_MEDIATED_CELL_ADHESION_KEGG	5.59594	3.07178	4.36183	3.08549	7.20861	5.34788
Integrins are cell surface receptors commonly present at focal adhensions that interact with the extracellular matrix and transduce extracellular signaling.	INTEGRINPATHWAY	3.22748	1.48182	2.26423	1.60257	8.21539	4.45741
Integrins are transmembrane receptors that mediate cell growth, survival, and migration by binding to ligands in the extracellular matrix.	ST_INTEGRIN_SIGNALING_PATHWAY	6.65094	3.9304	3.52851	2.20384	6.62582	6.10664
Late differentiation genes top 50 differentially expressed genes in comparison of CD138-enriched tonsil PCs and CD138-enriched bone marrow PCs	ZHAN_MMPC_LATEVS	2.60489	3.37283	1.54962	1.61739	1.93945	5.11007
LDGs showing similar expression patterns in bone marrow PC and subsets of MM	ZHAN_MMPC_SIM	2.52741	1.58084	6.22219	1.93008	2.75335	4.30784
List of YY1 target genes identified in MEFs expressing ~25% of YY1 UP	GAY_YY1_UP	1.85792	2.33135	2.61754	1.41552	1.60629	4.08621
Liver selective genes	HSIAO_LIVER_SPECIFIC_GENES	2.07195	9.56587	3.3525	3.27481	2.8693	3.23226
LYMPHATIC EC	IRITANI_ADPROX_LYMPH	3.885	5.05042	7.13609	2.01142	6.53626	15.0973
Mitochondrial genes	HUMAN_MITODB_6_2002	2.34143	4.40473	11.117	5.26045	7.09587	1.94213
Mitochondrial genes	MITOCHONDRIA	2.65851	4.24133	11.7859	5.6476	7.22311	1.99715
MRNA_PROCESSING_REACTOME	MRNA_PROCESSING_REACTOME	3.33048	2.78039	5.43328	8.41572	1.35792	1.93591
Myb-regulated genes	LEI_MYB_REGULATED_GENES	10.9128	18.5347	22.0593	4.49254	21.8405	31.6939
MYC target genes by ChIP in U-937,HL60 (leukemia),P493 (B-cell),T98G (glioblastoma),WS1 (fibroblast)	FERNANDEZ_MYC_TARGETS	3.2453	6.66124	7.73389	3.17299	7.77528	5.22977
Neighborhood of AATF	MORF_AATF	2.91494	3.77252	6.95132	5.20103	12.446	7.88096
Neighborhood of ACP1	MORF_ACP1	2.11122	6.40385	12.9257	8.51823	12.8567	11.6773
Neighborhood of ANP32B	MORF_ANP32B	1.64841	8.03696	10.8463	11.5102	10.9167	9.05799
Neighborhood of AP2M1	MORF_AP2M1	2.07812	7.31299	6.07625	4.62971	25.0255	7.6786
Neighborhood of AP3D1	MORF_AP3D1	2.29749	5.11816	4.45872	2.63164	16.7596	6.52744
Neighborhood of APEX1	GCM_APEX1	1.67979	4.83762	9.90227	2.003	9.32464	5.87663
Neighborhood of AQP4	GCM_AQP4	7.27119	2.41855	7.84225	1.76672	1.59511	2.88475
Neighborhood of ATRX	MORF_ATRX	4.1927	1.66179	2.71646	4.67589	8.91571	4.83213
Neighborhood of BMI1	MORF_BMI1	6.38344	2.0192	4.95455	6.01157	8.44499	8.39987
Neighborhood of BUB3	MORF_BUB3	4.25664	7.28071	10.1363	10.1514	25.3377	4.99337
Neighborhood of CBFB	GCM_CBFB	3.09111	4.11099	4.25533	2.86923	2.37142	1.94044
Neighborhood of CDC10	MORF_CDC10	2.93907	1.98744	6.44927	8.15795	11.1258	7.67521
Neighborhood of CDC16	MORF_CDC16	2.31376	2.31995	4.45107	5.69514	7.763	4.2764
Neighborhood of CDC2L5	MORF_CDC2L5	2.60544	1.58074	1.89632	2.92148	9.11977	5.63303
Neighborhood of CDH11	GNF2_CDH11	2.99424	3.04632	1.98628	2.85558	3.20489	2.55582
Neighborhood of CDK2	MORF_CDK2	1.61162	1.77589	3.40409	2.47519	5.00221	4.20692
Neighborhood of CRKL	GCM_CRKL	3.01706	1.43899	4.18262	2.01757	2.43991	1.33181
Neighborhood of CSNK2B	MORF_CSNK2B	2.94327	5.05346	12.4379	8.78435	25.2074	3.50148
Neighborhood of DAP3	MORF_DAP3	1.41775	3.33019	6.62335	4.76668	18.4503	3.60894
Neighborhood of DDB1	MORF_DDB1	3.38159	3.98985	4.74623	8.07072	17.5909	18.434
Neighborhood of DDX5	GCM_DDX5	3.55405	5.80412	3.20269	4.28044	5.49814	2.65733
Neighborhood of DEK	MORF_DEK	1.88458	6.96719	5.76611	13.11	16.0493	8.614
Neighborhood of DLG1	GCM_DLG1	2.09152	1.30311	3.85272	3.02626	3.11941	2.9846
Neighborhood of EIF3S2	MORF_EIF3S2	2.41617	5.79405	8.55933	5.5456	18.8818	7.56202
Neighborhood of ESPL1	MORF_ESPL1	3.48094	1.43899	1.82855	1.66924	2.43991	1.33181
Neighborhood of FBL	MORF_FBL	1.96097	4.74333	8.59703	5.7077	8.93521	3.8085
Neighborhood of FOSL1	MORF_FOSL1	2.00231	2.35663	2.21397	1.36266	4.38113	2.99928
Neighborhood of GNB1	MORF_GNB1	7.00446	6.64192	12.3011	9.44926	31.2056	11.6266
Neighborhood of HAT1	MORF_HAT1	3.73975	1.628	3.84945	6.16764	14.4672	2.56683
Neighborhood of HDAC1	MORF_HDAC1	3.71735	8.17569	11.267	7.6735	23.1757	8.59357
Neighborhood of HDAC2	MORF_HDAC2	3.21953	6.09464	8.35626	7.81559	17.4879	6.75277
Neighborhood of IL13	MORF_IL13	2.5279	1.54627	1.45336	1.98702	3.8297	1.65333
Neighborhood of MAGEA9	MORF_MAGEA9	3.69888	2.58647	2.45255	1.3858	3.60067	5.99302
Neighborhood of MAP4K4	GCM_MAP4K4	6.12578	1.8536	8.64696	6.02865	5.5093	3.22213
Neighborhood of MSH3	MORF_MSH3	2.56567	1.32008	2.33697	2.21962	5.53334	4.14843
Neighborhood of MT4	MORF_MT4	2.87839	1.77419	2.0654	2.50785	6.86186	3.62079
Neighborhood of PA2G4	GNF2_PA2G4	1.73754	2.52126	5.73222	5.20156	4.79208	1.50967
Neighborhood of PAPSS1	MORF_PAPSS1	1.51666	3.41935	3.3862	4.78501	11.6986	4.58122
Neighborhood of PCNA	MORF_PCNA	2.05702	2.96005	2.79787	4.70039	5.37575	1.50967
Neighborhood of PPP1CA	MORF_PPP1CA	1.44457	1.33128	3.82565	5.94555	15.2677	2.2656
Neighborhood of PPP1CC	MORF_PPP1CC	3.8324	4.54045	7.26787	7.20182	14.5805	2.55232
Neighborhood of PPP2R5E	MORF_PPP2R5E	4.48792	1.54039	2.34425	2.56459	8.08306	4.50991
Neighborhood of PRKAG1	MORF_PRKAG1	5.36472	3.46588	3.79587	8.12315	19.0789	15.8927
Neighborhood of PRKAR1A	MORF_PRKAR1A	1.41686	2.66349	3.12894	3.31512	13.9527	3.32743
Neighborhood of PRKDC	MORF_PRKDC	4.02358	5.72248	6.83381	4.56101	13.3389	5.94645
Neighborhood of PSMC1	MORF_PSMC1	1.66798	1.584	3.57891	3.3546	13.9448	1.91175
Neighborhood of PSMF1	MORF_PSMF1	4.29769	1.62171	2.18762	3.26928	6.03511	2.63374
Neighborhood of PTK2	GCM_PTK2	7.08298	2.09128	8.13502	8.49975	3.85279	1.83895
Neighborhood of PTPN11	MORF_PTPN11	1.82141	2.00979	5.92258	2.82138	7.69873	1.62415
Neighborhood of PTX3	GNF2_PTX3	2.67367	3.13082	2.26423	3.05718	2.11013	2.02479
Neighborhood of RAB11A	MORF_RAB11A	3.97574	2.71485	1.82855	2.39855	2.93071	2.06779
Neighborhood of RAB1A	MORF_RAB1A	5.4027	1.78059	3.09169	6.36071	18.7917	10.2429
Neighborhood of RAC1	MORF_RAC1	4.4498	2.96921	5.26024	6.72571	19.7926	8.03979
Neighborhood of RAD21	MORF_RAD21	2.39347	3.98574	3.28367	7.48415	16.7461	1.88731
Neighborhood of RAD23A	MORF_RAD23A	5.32771	7.70315	14.1445	9.72785	31.1619	9.2914
Neighborhood of RAD23B	MORF_RAD23B	3.94373	1.57546	3.97892	3.55572	14.915	3.41464
Neighborhood of RAF1	MORF_RAF1	2.24707	3.3909	2.68496	5.81919	9.9855	9.32292
Neighborhood of RAN	MORF_RAN	1.60162	9.44821	13.4019	13.481	23.3813	9.66696
Neighborhood of RAP1A	MORF_RAP1A	2.50244	2.09128	1.39533	1.73558	7.77759	5.03955
Neighborhood of RBBP8	MORF_RBBP8	2.45431	1.61365	2.60631	1.53934	9.28468	5.85238
Neighborhood of RFC1	MORF_RFC1	3.08837	4.0137	5.49142	2.18523	5.93456	12.4213
Neighborhood of RFC4	MORF_RFC4	1.95423	4.06349	5.43093	5.90848	10.2289	3.17224
Neighborhood of RPA2	MORF_RPA2	5.52885	3.84738	3.82712	6.13903	8.89276	10.8981
Neighborhood of RRM1	MORF_RRM1	4.25409	2.99315	3.05608	4.78501	6.9512	1.82356
Neighborhood of SKP1A	MORF_SKP1A	3.11266	2.85669	4.92557	7.06858	10.4379	1.78645
Neighborhood of SNRP70	MORF_SNRP70	2.04249	2.1334	3.89041	2.24347	3.85679	9.79238
Neighborhood of SOD1	MORF_SOD1	2.86815	2.94314	8.30947	7.66911	26.4125	2.32563
Neighborhood of TERF1	MORF_TERF1	1.57593	2.929	2.8131	4.28044	3.16218	4.14112
Neighborhood of TERF2IP	MORF_TERF2IP	2.64692	1.74761	1.87888	6.84114	10.2083	12.7864
Neighborhood of UBE2N	MORF_UBE2N	2.73753	2.35508	5.48352	8.79579	8.07705	4.01934
Neighborhood of XPC	MORF_XPC	2.58473	3.76117	1.82855	2.81152	5.93952	2.06779
Neighborhood of XRCC5	GNF2_XRCC5	2.38251	1.96917	5.54898	4.27038	5.85605	3.36935
Neighborhood of XRCC5	MORF_XRCC5	4.78655	4.19236	9.87945	6.5702	22.874	8.77271
PGC related genes	PGC	3.50433	4.44402	14.1836	4.86341	11.8191	6.41947
Poor prognosis marker genes in Breast Cancer (part of NKI-70) from Van&apos;t Veer et al 2002	VANTVEER_BREAST_OUTCOME_GOOD_VS_POOR_DN	1.36483	1.82292	1.7769	2.55189	2.89262	4.30064
Progressively down-regulated through 18 hours following treatment of WS1 human skin fibroblasts with UVC at a high dose (50 J/m^2) (cluster d6)	UVC_HIGH_D6_DN	5.11274	1.97995	9.14059	1.35206	5.89612	6.57819
Progressively down-regulated through 18 hours following treatment of WS1 human skin fibroblasts with UVC at a high dose (50 J/m^2) (cluster d7)	UVC_HIGH_D7_DN	3.66056	3.465	6.61447	1.43802	4.39979	5.72837
Progressively down-regulated through 18 hours following treatment of WS1 human skin fibroblasts with UVC at a high dose (50 J/m^2) (cluster d8)	UVC_HIGH_D8_DN	4.55693	3.38155	3.06087	2.42721	6.0943	5.90297
Proliferation related genes	PROLIFERATION_GENES	4.77621	10.2152	3.2008	2.66962	5.17126	12.4053
PYRIMIDINE_METABOLISM	PYRIMIDINE_METABOLISM	1.5999	3.37674	3.12359	1.46573	2.09863	2.1937
Reduced expression in XPC-defective fibroblasts, compared to normal fibroblasts, following treatment with cisplatin	CIS_XPC_DN	1.84493	2.94888	6.63981	6.77813	7.56702	3.94644
Regulated by UV-B light in normal human epidermal keratinocytes	UVB_NHEK3_ALL	13.6035	18.2967	23.0102	23.9061	23.9541	25.988
Regulated by UV-B light in normal human epidermal keratinocytes, cluster 0	UVB_NHEK3_C0	1.93884	2.4132	2.94609	3.58599	4.08576	3.30995
Regulated by UV-B light in normal human epidermal keratinocytes, cluster 2	UVB_NHEK3_C2	3.03207	4.44997	2.34326	3.38494	4.7026	6.47475
Regulated by UV-B light in normal human epidermal keratinocytes, cluster 8	UVB_NHEK3_C8	4.15017	8.05126	8.76522	8.70746	5.60449	6.03329
Selected differentially expressed genes in K562 cells after hemin treatment	ADDYA_K562_HEMIN_TREATMENT	2.52593	1.68546	3.17105	1.36415	3.18554	4.02616
Shown are those probe sets that report at least a 15-fold expression change in response to IL-6 addition to INA-6 cells	KRETZSCHMAR_IL6_DIFF	6.67127	4.22393	5.38633	6.60742	2.68708	10.9828
Significantly differentially expressed genes in sickle cell patients	JISON_SICKLECELL_DIFF	3.88436	4.76317	11.8208	3.78603	15.716	29.2453
Sixty-nine genes commonly upregulated in undifferentiated cancer relative to well-differentiated cancer, from a meta-analysis of the OncoMine gene expression database	CANCER_UNDIFFERENTIATED_META_UP	1.61162	1.41717	1.43381	1.46598	1.95039	4.75225
Sixty-seven genes commonly upregulated in cancer relative to normal tissue, from a meta-analysis of the OncoMine gene expression database	CANCER_NEOPLASTIC_META_UP	4.26369	6.72458	6.47554	5.06199	20.1744	5.52317
SMOOTH_MUSCLE_CONTRACTION	SMOOTH_MUSCLE_CONTRACTION	5.07282	6.09224	7.05287	2.66864	6.11621	7.23506
T cell receptors bind to foreign peptides presented by MHC molecules and induce T cell activation.	TCRPATHWAY	1.91187	5.68608	1.6061	2.16914	3.31752	1.99466
Tenascin-C target genes	RUIZ_TENASCIN_TARGETS	3.95141	3.36242	2.70141	2.85802	2.2712	2.52752
The 64 probe sets differentially up-regulated in FLT3 ITD+ samples	GALE_FLT3ANDAPL_UP	1.85887	1.72436	3.66755	1.38154	4.59615	2.47018
The 672 significantly changing genes	RUTELLA_HEMATOGFSNDCS_DIFF	12.2522	10.7311	26.2937	11.4625	21.1586	30.279
The eIF-4F complex recognizes 5&apos; mRNA caps, recruits RNA helicases, and maintains mRNA-ribosome bridging.	EIF4PATHWAY	1.94033	4.82357	8.50394	3.71184	2.60328	4.16398
The hepatocyte growth factor receptor c-Met stimulates proliferation and alters cell motility and adhesion on binding the ligand HGF.	METPATHWAY	2.79298	2.04717	2.88593	2.63971	3.42746	3.90521
The multiplication or reproduction of cells, resulting in the rapid expansion of a cell population.	CELL_PROLIFERATION	2.14784	3.73083	2.01225	2.29286	1.74698	6.9286
These are genes identified by simple statistical criteria as differing in their mRNA expresssion between WTs and fetal kidneys LOW	LI_FETAL_VS_WT_KIDNEY_UP	7.10906	13.1213	12.4966	2.58437	27.5239	14.9498
Top 100 nearest neighbor genes negatively associated with MLL T-ALL cases	FERRANDO_MLL_T_ALL_DN	3.42397	1.79857	1.64222	2.09667	4.77887	2.97053
Top 100 nearest neighbor genes positively associated with MLL T-ALL cases	FERRANDO_MLL_T_ALL_UP	2.26532	3.99501	4.77317	2.05965	5.40531	3.00332
Top 50 genes differentially expressed in CD138-enriched tonsil plasma cells and CD138-enriched bone marrow plamsa cells.	ZHAN_TONSIL_BONEMARROW	4.31864	4.57506	2.05747	2.01754	1.76904	5.13618
Top 50 human platelet-expressed genes	GNATENKO_PLATELET_UP	1.9893	6.57935	2.84656	1.8481	3.40615	4.20342
Top expressed genes in human platelet cells.	GNATENKO_PLATELET	1.9893	6.57935	2.84656	1.8481	3.40615	4.20342
Transcripts enriched in more mature cells (SP4, CB4, and AB4) more than 3-fold, with average signal value differences of at least 100 between less mature (ITTP, DP) and more mature (SP4, CB4, and AB4) cells	LEE_TCELLS1_UP	3.68842	2.55656	6.9216	3.29622	2.31129	2.27502
Transcripts enriched in more mature cells (SP4, CB4, and AB4) more than 3-fold, with average signal value differences of at least 100 between less mature (ITTP, DP) and more mature (SP4, CB4, and AB4) cells	LEE_TCELLS2_UP	16.2773	7.83795	25.2256	5.69957	8.14238	27.3571
Transcripts enriched in na???ve CD4 T cells (CB4, and AB4) more than 3-fold, with average signal value differences of at least 100 between thymocytes (ITTP, DP, SP4) and naive-phenotype CD4 T (CB4, and AB4) cells	LEE_TCELLS8_UP	3.68842	2.55656	6.9216	3.29622	2.31129	2.27502
Transcripts showing more than 2 fold higher expression in CB4 than in AB4	LEE_TCELLS10_UP	3.68842	2.55656	6.9216	3.29622	2.31129	2.27502
Up-regulated 1 day following the differentiation of human bone marrow mesenchymal stem cells (hMSC) into adipocytes, versus untreated hMSC cells (Class I)	ADIPOGENESIS_HMSC_CLASS1_UP	4.76768	3.48326	3.01793	2.91987	1.99953	3.87618
Up-regulated 1-14 days following the differentiation of human bone marrow mesenchymal stem cells (hMSC) into adipocytes, versus untreated hMSC cells (Class II)	ADIPOGENESIS_HMSC_CLASS2_UP	2.68676	1.44807	3.64165	1.88748	1.52503	3.41971
Upregulated 2-fold in HT1080 cells 6 hours following treatment with any of interferons alpha, beta and gamma	IFN_ANY_UP	5.07922	5.81747	4.67631	1.95724	2.1271	3.16969
Upregulated 2-fold in HT1080 cells 6 hours following treatment with interferon beta	IFN_BETA_UP	4.97086	5.69329	4.85624	1.69089	2.15365	1.78426
Upregulated after heat shock in lymphocytes from old individuals, compared to young	HEATSHOCK_OLD_UP	2.33178	3.36847	1.95792	1.5597	4.55781	1.41981
Up-regulated at 6hrs follwing VEGF treatment of human myometrial microvascular endothelial cells	VEGF_MMMEC_6HRS_UP	4.36913	7.21312	1.30386	3.07681	3.92627	2.45475
Upregulated at any timepoint after TNF-alpha treatment of HeLa cells	TNFALPHA_ALL_UP	1.59488	4.16335	6.77165	2.40737	1.68184	3.68944
Up-regulated at any timepoint follwing VEGF treatment of human myometrial microvascular endothelial cells	VEGF_MMMEC_ALL_UP	8.82036	9.24712	1.93907	3.7939	4.25584	3.79524
Up-regulated at any timepoint up to 24 hours following infection of HEK293 cells with reovirus strain T3Abney	REOVIRUS_HEK293_UP	6.91062	7.36924	13.4175	5.93652	9.05872	16.1181
Upregulated by butyrate at 12 hrs in SW260 colon carcinoma cells	HDACI_COLON_BUT12HRS_UP	2.80963	1.91814	2.51048	1.76672	2.59181	2.88475
Upregulated by butyrate at 24 hrs in SW260 colon carcinoma cells	HDACI_COLON_BUT24HRS_UP	3.62854	3.14288	3.12727	1.51946	4.49666	1.30652
Upregulated by butyrate at 48 hrs in SW260 colon carcinoma cells	HDACI_COLON_BUT48HRS_UP	2.69214	3.27501	2.86449	1.56851	1.93662	2.04527
Upregulated by butyrate at any timepoint up to 48 hrs in SW260 colon carcinoma cells	HDACI_COLON_BUT_UP	5.27571	5.24105	6.14688	4.46388	4.08353	3.70421
Upregulated by curcumin at 48 hrs in SW260 colon carcinoma cells	HDACI_COLON_CUR48HRS_UP	2.04249	2.58286	4.84509	4.51878	5.71344	4.33797
Upregulated by curcumin at any timepoint up to 48 hrs in SW260 colon carcinoma cells	HDACI_COLON_CUR_UP	2.8286	4.22053	6.70538	4.39911	7.3205	6.3231
Upregulated by H2O2 in CSB-rescued fibroblasts (Table 1)	H2O2_CSBRESCUED_UP	2.4987	8.3368	4.83481	2.32195	3.79159	2.78861
Upregulated by H2O2 in CSB-rescued fibroblasts (Table 1, cluster 1)	H2O2_CSBRESCUED_C1_UP	2.33275	8.97472	4.50415	2.63959	1.59511	1.47237
Upregulated by hypoxia in normal, RPTEC renal cells (Fig. 3)	HYPOXIA_NORMAL_UP	4.27759	3.16948	7.65325	3.27133	3.59159	4.98114
Upregulated by induction of exogenous BRCA1 in EcR-293 cells	BRCA1_OVEREXP_UP	9.92777	7.43095	12.6467	10.8008	18.4115	16.1131
Upregulated by sulindac at 16 hrs in SW260 colon carcinoma cells	HDACI_COLON_SUL16HRS_UP	6.93328	3.15247	5.55032	5.21646	5.44598	4.30784
Upregulated by sulindac at 24 hrs in SW260 colon carcinoma cells	HDACI_COLON_SUL24HRS_UP	5.22739	2.07805	5.7185	5.49189	3.77473	2.72845
Upregulated by sulindac at 48 hrs in SW260 colon carcinoma cells	HDACI_COLON_SUL48HRS_UP	3.84668	3.44033	6.58823	10.1094	2.80167	1.84469
Upregulated by sulindac at any timepoint up to 48 hrs in SW260 colon carcinoma cells	HDACI_COLON_SUL_UP	5.41084	4.5207	7.44387	9.88315	4.01839	2.5903
Upregulated by TGF-beta treatment of skin fibroblasts, at any timepoint	TGFBETA_ALL_UP	1.68423	5.50847	1.79276	6.14115	10.8419	6.59573
Upregulated by TPA at two consecutive timepoints between 2-24hrs in sensitive HL-60 cells	TPA_SENS_MIDDLE_UP	2.92222	1.92085	2.25651	3.13149	1.33376	3.44432
Upregulated by TSA at 2 hrs in SW260 colon carcinoma cells	HDACI_COLON_TSA2HRS_UP	4.03165	3.07883	1.95186	1.64939	4.4948	3.37668
Upregulated by TSA at any timepoint up to 48 hrs in SW260 colon carcinoma cells	HDACI_COLON_TSA_UP	4.66673	3.70696	2.53034	3.17684	5.54315	3.86083
Upregulated by UV-B light in normal human epidermal keratinocytes	UVB_NHEK1_UP	4.64015	5.43972	6.81292	3.27863	7.91741	20.0497
Upregulated by UV-B light in normal human epidermal keratinocytes	UVB_NHEK2_UP	1.78453	3.28599	3.36429	2.3222	8.06735	2.96619
Upregulated following IL-6 treatment in normal skin fibroblasts	IL6_FIBRO_UP	2.60489	5.35977	2.26627	1.61739	8.97772	3.82334
Up-regulated following stable re-expression of BAF57 in Bt549 breast cancer cells that lack functional BAF57	BAF57_BT549_UP	7.13039	10.4288	18.3755	3.92111	14.1544	10.0061
Up-regulated following treatment with Et-743 at any timepoint in at least 8 of 11 sarcoma cell lines	ET743_SARCOMA_UP	2.92222	6.23839	3.36429	1.96187	3.02407	8.35254
Upregulated genes in lung tissue of smokers with chronic obstructive pulmonary disease (COPD) vs smokers without disease (GOLD-2 vs GOLD-0)	NING_COPD_UP	2.80898	8.47426	8.82617	3.09559	8.55193	15.8971
Up-regulated in a medulloblastoma cell line resistant to both BCNU and O6-BG, compared to sensitive parent line (D-341 MED)	O6BG_RESIST_MEDULLOBLASTOMA_DN	1.83749	2.00793	5.03808	2.9699	5.1489	3.97633
Upregulated in corneal fibroblasts after interleukin-1 treatment (Tables 1 and 2)	IL1_CORNEA_UP	2.11238	3.67679	1.74549	1.60813	1.93735	7.68064
Upregulated in correlation with incipient Alzheimer&apos;s Disease, in the CA1 region of the hippocampus	ALZHEIMERS_INCIPIENT_UP	7.64592	4.70504	9.73322	6.24506	6.06453	11.5706
Upregulated in correlation with overt Alzheimer&apos;s Disease, in the CA1 region of the hippocampus	ALZHEIMERS_DISEASE_UP	27.2349	27.9063	32.4507	25.8399	41.0759	49.045
Up-regulated in fibroblasts at 6 hours following infection with UV-inactivated CMV, but not untreated CMV	UV-CMV_UNIQUE_HCMV_6HRS_UP	4.00283	3.24704	1.96405	2.9542	2.32439	7.47919
Up-regulated in fibroblasts at 6 hours following infection with UV-inactivated human cytomegalovirus	CMV-UV_HCMV_6HRS_UP	5.07831	3.16228	1.64287	2.86653	1.99917	7.97935
Up-regulated in fibroblasts following infection with human cytomegalovirus (at least 3-fold, with Affymetrix change call, in at least two consectutive timepoints)	CMV_HCMV_TIMECOURSE_ALL_UP	8.90791	4.7592	11.3714	9.77779	12.9519	24.8015
Up-regulated in fibroblasts following infection with human cytomegalovirus (at least 3-fold, with Affymetrix change call, in at least two consectutive timepoints), with maximum change at 18 hours	CMV_HCMV_TIMECOURSE_18HRS_UP	2.1567	1.34009	7.55954	2.3284	3.69783	3.05648
Up-regulated in fibroblasts following infection with human cytomegalovirus (at least 3-fold, with Affymetrix change call, in at least two consectutive timepoints), with maximum change at 20 hours	CMV_HCMV_TIMECOURSE_20HRS_UP	2.0869	1.54039	2.99497	1.6048	1.71362	4.01438
Up-regulated in human granulosa cells stimulated with follicle stimulation hormone (FSH)	FSH_GRANULOSA_UP	4.73379	2.21495	6.58843	2.70521	3.85517	8.97507
Up-regulated in human granulosa cells stimulated with luteinizing hormone (LH)	LH_GRANULOSA_UP	4.52011	2.11479	6.23709	2.5572	3.71143	9.38481
Upregulated in the atria of healthy hearts, compared to venticles	ATRIA_UP	6.6937	6.42186	9.21883	3.45285	36.3337	31.7849
Upregulated in the left ventricle myocardium of patients with heart failure following implantation of a left ventricular assist device	LVAD_HEARTFAILURE_UP	3.67335	6.53721	8.95838	2.64288	8.30504	9.46253
Upregulated in the ventricles of healthy hearts, compared to atria	VENTRICLES_UP	3.19544	7.35313	8.35753	5.97936	22.5386	14.7877
Upregulated in VHL-null renal carcinoma vs. normal renal cells (Fig. 2c+e)	VHL_NORMAL_UP	8.34199	5.59915	11.2326	8.96804	6.10233	4.75451
Upregulated in VHL-rescued renal carcinoma vs. normal renal cells (Fig. 2d+e)	RCC_NL_UP	10.023	6.28036	14.7677	9.22019	9.32246	5.82936
Up-regulated mRNAs in monocyte-derived DCs	HOHENKIRK_MONOCYTE_DEND_UP	3.85036	4.15639	5.27323	2.83511	11.8549	13.8169
Up-regulated with stable, ectopic overexpression of BRCA1 in DU-145 human prostate cancer cell lines, compared to neo-only controls	BRCA1_OVEREXP_PROSTATE_UP	7.96964	12.5986	12.6467	11.881	10.9194	13.5071
Up-regulation is associated with increasing age in normal human kidney tissue from 74 patients, and expression is higher in kidney than in whole blood	AGEING_KIDNEY_SPECIFIC_UP	7.19516	6.66124	8.96046	2.89521	9.35784	10.9388
Wnt signaling genes	WNT_SIGNALING	2.66864	3.29702	3.41802	2.08979	1.62725	2.12978
