# Supplementary material for: Seeking unique and common biological themes in multiple gene lists or datasets: pathway pattern extraction pipeline for pathway-level comparative analysis
Source: BMC Bioinformatics. 2009 Jun 29;10:200. doi: 10.1186/1471-2105-10-200 (PMC2709625; doi:10.1186/1471-2105-10-200)
Supplement: Additional file 7 — Enrichment result of GSEA annotations for the 52 common differential genes. The full enrichment result of GSEA annotations for the 52 genes that were obtained as common differential genes among all of the 6 datasets in prostate cancer case study. [file 1471-2105-10-200-S7.xls]

## Sheet: WPS
Terms	ListHits	ListTotal	PopulationHits	PopulationTotal	Fisher Exact P-Values	TermID
Down-regulated in fibroblasts following infection with human cytomegalovirus (at least 3-fold, with Affymetrix change call, in at least two consectutive timepoints)	10	49	406	18989	6.98051e-08	CMV_HCMV_TIMECOURSE_ALL_DN
Genes overexpressed 3-fold or more in freshly isolated CD31- versus freshly isolated CD31+ cells	8	49	253	18989	2.50115e-07	BOQUEST_CD31PLUS_VS_CD31MINUS_DN
Upregulated in correlation with overt Alzheimer&apos;s Disease, in the CA1 region of the hippocampus	16	49	1445	18989	3.49647e-07	ALZHEIMERS_DISEASE_UP
These are genes identified by simple statistical criteria as differing in their mRNA expresssion between WTs and fetal kidneys LOW	7	49	181	18989	3.90008e-07	LI_FETAL_VS_WT_KIDNEY_UP
Down-regulated at any timepoint following treatment of WS1 human skin fibroblasts with UVC at a high dose (50 J/m^2) (clusters d1-d9)	8	49	285	18989	6.17405e-07	UVC_HIGH_ALL_DN
Genes upreglated in well functioning transplanted kidney biopsies from stable, immunosuppressed recipients relative to normal healthy donor kidney biopsies (median FDR &lt; 0.16% per comparison)	10	49	567	18989	1.49829e-06	FLECHNER_KIDNEY_TRANSPLANT_WELL_UP
Effect of NUP98-HOXA9 on gene transcription at 3 d after transduction UP	6	49	182	18989	7.08953e-06	TAKEDA_NUP8_HOXA9_3D_UP
Down-regulated in fibroblasts following infection with human cytomegalovirus (at least 3-fold, with Affymetrix change call, in at least two consectutive timepoints), with maximum change at 8 hours	3	49	15	18989	7.18844e-06	CMV_HCMV_TIMECOURSE_8HRS_DN
Down-regulated in fibroblasts at 6 hours following infection with UV-inactivated human cytomegalovirus	5	49	106	18989	7.73131e-06	CMV-UV_HCMV_6HRS_DN
Down-regulated in fibroblasts at 6 hours following infection with human cytomegalovirus (CMV)	4	49	55	18989	1.21128e-05	CMV_HCMV_6HRS_DN
Down-regulated at any timepoint following treatment of XPB/CS fibroblasts with 3 J/m^2 UVC	8	49	459	18989	2.07182e-05	UVC_XPCS_ALL_DN
Upregulated in correlation with incipient Alzheimer&apos;s Disease, in the CA1 region of the hippocampus	7	49	339	18989	2.45016e-05	ALZHEIMERS_INCIPIENT_UP
Down-regulated at any timepoint following treatment of XPB/TTD fibroblasts with 3 J/m^2 UVC	7	49	347	18989	2.84424e-05	UVC_TTD_ALL_DN
Down-regulated in fibroblasts at 6 hours following infection with either human cytomegalovirus (CMV) or UV-inactivated CMV	3	49	28	18989	5.05491e-05	CMV_UV-CMV_COMMON_HCMV_6HRS_DN
Down-regulated at 8 hours following treatment of XPB/TTD fibroblasts with 3 J/m^2 UVC	5	49	160	18989	5.63918e-05	UVC_TTD_8HR_DN
Down-regulated at 8 hours following treatment of XPB/CS fibroblasts with 3 J/m^2 UVC	7	49	391	18989	6.06289e-05	UVC_XPCS_8HR_DN
Genes downreglated in acute rejection transplanted kidney biopsies relative to well functioning transplanted kidney biopsies from stable, immunosuppressed recipients. (median FDR &lt; 0.14% per comparison).	8	49	548	18989	7.26757e-05	FLECHNER_KIDNEY_TRANSPLANT_REJECTION_DN
Expression profile of Mll wild-type cells Top 40 list includes Genbank accession codes (GAC#), gene names (target gene), and log2 factors of differential gene expression	3	49	34	18989	9.13339e-05	SCHRAETS_MLL_UP
Down-regulated at 4 hours following treatment of XPB/TTD fibroblasts with 3 J/m^2 UVC	6	49	287	18989	9.1645e-05	UVC_TTD_4HR_DN
Genes upregulated in multiple myeloma cells exposed to the pro-proliferative cytokine IL-6 versus those co-cultured with bone marrow stromal cells.	3	49	38	18989	0.000127828	CROONQUIST_IL6_STROMA_UP
Age-upregulated in the human frontal cortex	5	49	199	18989	0.000157623	AGEING_BRAIN_UP
Downregulated by two of H2O2, HNE and t-BH in retinal pigment epithelium cells (Tables 3-5)	4	49	108	18989	0.000172166	OXSTRESS_RPETWO_DN
Upregulated by TGF-beta treatment of skin fibroblasts at 30 min (clusters 1-3)	3	49	47	18989	0.000241724	TGFBETA_EARLY_UP
Genes downregulated in PMNs upon migration to skin lesions	5	49	222	18989	0.000261912	KNUDSEN_PMNS_DN
Upregulated in fibroblasts from individuals with Werner syndrome, compared to normal, young individuals	3	49	50	18989	0.000290601	WERNER_FIBRO_UP
Up-regulated following stable re-expression of BAF57 in Bt549 breast cancer cells that lack functional BAF57	5	49	231	18989	0.00031455	BAF57_BT549_UP
Genes upregulated for epithelial plasticity in tumor progression	3	49	55	18989	0.000385468	JECHLINGER_EMT_UP
Down-regulated at any timepoint following treatment of WS1 human skin fibroblasts with UVC at a low dose (10 J/m^2) (clusters c1-c5)	3	49	57	18989	0.00042836	UVC_LOW_ALL_DN
Description Genes that are downregulated in AML NPM1 mutant versus AML NPM1 wild type	5	49	249	18989	0.000443546	VERHAAK_AML_NPM1_MUT_VS_WT_DN
Neighborhood of RAB11A	3	49	61	18989	0.000523084	MORF_RAB11A
Effect of NUP98-HOXA9 on gene transcription at 8 d after transduction UP	4	49	148	18989	0.000571649	TAKEDA_NUP8_HOXA9_8D_UP
Downregulated by UV-B light in normal human epidermal keratinocytes	5	49	266	18989	0.000598763	UVB_NHEK1_DN
Differential gene expression between developmental stages of Va14i NKT cells	6	49	410	18989	0.000623052	MATSUDA_VALPHAINKT_DIFF
Genes overexpressed in polyclonal plasmablastic cells (PPCs) as compared to mature plasma cells isolated from tonsils (TPCs) and mature plasma cells isolated from bone marrow (BMPCs).	6	49	412	18989	0.000639136	TARTE_MATURE_PC
Up-regulated 1-14 days following the differentiation of human bone marrow mesenchymal stem cells (hMSC) into adipocytes, versus untreated hMSC cells (Class II)	2	49	15	18989	0.000670394	ADIPOGENESIS_HMSC_CLASS2_UP
Downregulated at 24hrs following infection of primary human foreskin fibroblasts with CMV	3	49	72	18989	0.000849734	CMV_24HRS_DN
Upregulated by TGF-beta treatment of skin fibroblasts, cluster 2	2	49	18	18989	0.000972043	TGFBETA_C2_UP
Down-regulated at 6-12 hours following treatment of WS1 human skin fibroblasts with UVC at a low dose (10 J/m^2) (cluster c2)	2	49	19	18989	0.00108461	UVC_LOW_C2_DN
Upregulated by TGF-beta treatment of skin fibroblasts, at any timepoint	3	49	80	18989	0.00115378	TGFBETA_ALL_UP
Upregulated in the atria of healthy hearts, compared to venticles	4	49	191	18989	0.00147578	ATRIA_UP
Identification of HCL-specific genes, The analysis identified 89 genes that are differentially expressed in HCL versus all the other samples	3	49	89	18989	0.00156907	BASSO_HCL_DIFF
PCG-1a is expressed in skeletal muscle, heart muscle, and brown fat, and is a coactivator for receptors such as glucocorticoid receptor and thyroid hormone receptor.	2	49	23	18989	0.00159419	PGC1APATHWAY
Genomic signature of progenitors immortalized by Hoxa9 versus Hoxa9 plus Meis1 Increased expression in Hoxa9 plus Meis1-immortalized progenitors	2	49	23	18989	0.00159419	WANG_HOXA9_VS_MEIS1_DN
Up-regulated at any timepoint follwing VEGF treatment of human myometrial microvascular endothelial cells	3	49	93	18989	0.00178003	VEGF_MMMEC_ALL_UP
Neighborhood of CDH11	2	49	25	18989	0.00188413	GNF2_CDH11
Up-regulated in human non-small cell lung carcinoma cell line H460 following 24-hour treatment with sodium butyrate	2	49	27	18989	0.00219719	NAB_LUNG_UP
Up-regulated in XPB/TTD fibroblasts (expressing XPB-A355C), compared to XPB/CS fibroblasts (expressing XPB-T296C)	2	49	27	18989	0.00219719	XPB_TTD-CS_UP
Downregulated in the glomeruli of cadaver kidneys from patients with diabetic nephropathy, compared to normal controls	5	49	362	18989	0.00234712	DIAB_NEPH_DN
Down-regulated in primary human adipocytes, versus preadipocytes	2	49	28	18989	0.00236231	ADIP_HUMAN_DN
Progressively down-regulated through 18 hours following treatment of WS1 human skin fibroblasts with UVC at a high dose (50 J/m^2) (cluster d8)	2	49	28	18989	0.00236231	UVC_HIGH_D8_DN
Downregulated at any timepoint following infection of primary human foreskin fibroblasts with CMV	3	49	103	18989	0.00238251	CMV_ALL_DN
Effect of NUP98-HOXA9 on gene transcription at 16 d after transduction Down	4	49	218	18989	0.0023897	TAKEDA_NUP8_HOXA9_16D_DN
Downregulated by UV-B light in squamous cell carinoma cells	3	49	104	18989	0.00244886	UVB_SCC_DN
Transcripts showing SP4&gt;CB4&gt;AB4 pattern	2	49	30	18989	0.00270961	LEE_TCELLS9_UP
Upregulated in fibroblasts from Werner (but not old) individuals, compared to young	2	49	30	18989	0.00270961	WERNERONLY_FIBRO_UP
Down-regulated at 4 hours following treatment of XPB/CS fibroblasts with 3 J/m^2 UVC	4	49	228	18989	0.00280942	UVC_XPCS_4HR_DN
Downregulated by H2O2 and HNE in retinal pigment epithelium cells (Tables 4)	2	49	31	18989	0.00289172	OXSTRESS_RPE_H2O2HNE_DN
Down-regulated in fibroblasts following infection with human cytomegalovirus (at least 3-fold, with Affymetrix change call, in at least two consectutive timepoints), with maximum change at 48 hours	3	49	111	18989	0.00294547	CMV_HCMV_TIMECOURSE_48HRS_DN
Downregulated by TPA at two consecutive timepoints between 2-24hrs in resistant HL-525 cells	3	49	111	18989	0.00294547	TPA_RESIST_MIDDLE_DN
Neighborhood of TERF2IP	3	49	113	18989	0.00309789	MORF_TERF2IP
Progressively down-regulated through 18 hours following treatment of WS1 human skin fibroblasts with UVC at a high dose (50 J/m^2) (cluster d7)	2	49	33	18989	0.00327273	UVC_HIGH_D7_DN
Genes in cytogenetic band chr2q37	3	49	117	18989	0.0034171	chr2q37
Age-downregulated in the human frontal cortex	3	49	122	18989	0.00384354	AGEING_BRAIN_DN
Downregulated by UV-B light in normal human epidermal keratinocytes, cluster 6	3	49	127	18989	0.0043011	UVB_NHEK1_C6
Extracellular signaling peptides exert biological effects via G-protein coupled receptors (GPCRs), which activate intracellular GTPases.	2	49	39	18989	0.00454794	BIOPEPTIDESPATHWAY
Genes prefentially expressed in human inner ear tissue (cochlea and vestibule), at least 10-fold higher from a mixture of 29 other tissues	2	49	40	18989	0.00477946	INNEREAR_UP
Down-regulated in two Et-743-resistant cell lines (chondrosarcoma and ovarian carcinoma) compared to sensitive parental lines	2	49	41	18989	0.00501632	ET743_RESIST_DN
Down-regulated at any timepoint following treatment of both XPB/CS and XPB/TTD fibroblasts with 3 J/m^2 UVC	3	49	136	18989	0.00520524	UVC_TTD-XPCS_COMMON_DN
Genes in cytogenetic band chr7p14	2	49	43	18989	0.00550597	chr7p14
Target genes shared by AML1-ETO, PML-RAR, and PLZF-RAR	2	49	45	18989	0.00601668	STEFFEN_AML_PML_PLZF_TRGT
Up-regulated at any time point (1-24 hours) following treatment of mammary carcinoma cells (MCF-7) with exogenous human growth hormone	4	49	283	18989	0.00604504	GH_EXOGENOUS_ANY_UP
Upregulated following IL-6 treatment in normal skin fibroblasts	2	49	46	18989	0.00627986	IL6_FIBRO_UP
Genes overexpressed 3-fold or more in freshly isolated CD31+ versus freshly isolated CD31- cells	6	49	651	18989	0.00633686	BOQUEST_CD31PLUS_VS_CD31MINUS_UP
Downregulated by HNE and t-BH in retinal pigment epithelium cells (Tables 3)	2	49	47	18989	0.00654823	OXSTRESS_RPE_HNETBH_DN
Genes in cytogenetic band chr6p12	2	49	49	18989	0.00710038	chr6p12
GLYCEROPHOSPHOLIPID_METABOLISM	2	49	49	18989	0.00710038	GLYCEROPHOSPHOLIPID_METABOLISM
Up-regulated at 6hrs follwing VEGF treatment of human myometrial microvascular endothelial cells	2	49	49	18989	0.00710038	VEGF_MMMEC_6HRS_UP
BLOOD VASCULAR EC	3	49	153	18989	0.00720621	IRITANI_ADPROX_VASC
Up-regulated in a medulloblastoma cell line resistant to both BCNU and O6-BG, compared to sensitive parent line (D-341 MED)	2	49	50	18989	0.00738412	O6BG_RESIST_MEDULLOBLASTOMA_DN
Neighborhood of IL6ST	2	49	51	18989	0.00767294	GCM_IL6ST
Down-regulated in an MGMT+ glioma cell line (T98G) at 48 hours following treatment with BCNU	3	49	158	18989	0.00787005	BCNU_GLIOMA_MGMT_48HRS_DN
Upregulated by UV-B light in normal human epidermal keratinocytes, cluster 1	2	49	53	18989	0.00826567	UVB_NHEK1_C1
Upregulated by Et-743 in HeLa cells	2	49	55	18989	0.00887837	ET743_HELA_UP
Genes upregulated in memory CD8+ T cells versus effector or naive T cell populations.	2	49	57	18989	0.00951083	GOLDRATH_MEMORY
Genes whose expression is consistently positively correlated with estrogen receptor status in breast cancer - higher expression is associated with ER-positive tumors	5	49	507	18989	0.00965264	BRCA_ER_POS
Up-regulated in ovarian epithelial cells (MCV152) 72 hours following FSH treatment, compared to untreated	2	49	59	18989	0.0101628	FSH_OVARY_MCV152_UP
Up-regulated consistently at all time points (1-24 hours) following treatment of mammary carcinoma cells (MCF-7) with exogenous human growth hormone	2	49	59	18989	0.0101628	GH_EXOGENOUS_ALL_UP
Genes modulated by both PML/RAR[alpha] and PLZF/RAR[alpha]	2	49	61	18989	0.0108342	PARK_RARALPHA_MOD
Upregulated by UV-B light in normal human epidermal keratinocytes	3	49	178	18989	0.0108799	UVB_NHEK1_UP
Up-regulation is associated with increasing age in normal human kidney tissue from 74 patients, and expression is higher in kidney than in whole blood	3	49	180	18989	0.0112127	AGEING_KIDNEY_SPECIFIC_UP
Sixty-seven genes commonly upregulated in cancer relative to normal tissue, from a meta-analysis of the OncoMine gene expression database	2	49	63	18989	0.0115246	CANCER_NEOPLASTIC_META_UP
Upregulated in the glomeruli of cadaver kidneys from patients with diabetic nephropathy, compared to normal controls	2	49	63	18989	0.0115246	DIAB_NEPH_UP
Genes upregulated by androgen in neoplastic prostate epithelium	2	49	64	18989	0.0118769	NELSON_ANDROGEN_UP
Human CD34 enriched transcription factors	3	49	186	18989	0.0122462	HUMAN_CD34_ENRICHED_TRANSCRIPTION_FACTORS
Downregulated by TPA at two consecutive timepoints between 12-48 hrs in resistant HL-525 cells	2	49	66	18989	0.0125957	TPA_RESIST_LATE_DN
Genes on chromosome 17 with copy-number-driven expression in pancreatic adenocarcinoma.	2	49	68	18989	0.0133331	AGUIRRE_PANCREAS_CHR17
Upregulated in the ventricles of healthy hearts, compared to atria	3	49	198	18989	0.0144731	VENTRICLES_UP
Genes down-regulated by MYC in 293T (transformed fetal renal cell).	1	49	6	18989	0.0153851	COLLER_MYC_DN
Cancer related genes involved in cellular transport	1	49	6	18989	0.0153851	BRENTANI_TRANSPORT
Downregulated by TPA at two consecutive timepoints between 15min-3hrs in resistant HL-525 cells	2	49	74	18989	0.0156548	TPA_RESIST_EARLY_DN
Transcription factors enriched in fetal liver	2	49	75	18989	0.0160575	FETAL_LIVER_ENRICHED_TRANSCRIPTION_FACTORS
Upregulated at any timepoint after TNF-alpha treatment of HeLa cells	2	49	76	18989	0.0164646	TNFALPHA_ALL_UP
Down-regulated in fibroblasts at 6 hours following infection with UV-inactivated CMV, but not untreated CMV	2	49	79	18989	0.0177122	UV-CMV_UNIQUE_HCMV_6HRS_DN
Neighborhood of MAPK10	2	49	81	18989	0.0185657	GCM_MAPK10
Downregulated by UV-B light in normal human epidermal keratinocytes	2	49	81	18989	0.0185657	UVB_NHEK2_DN
Genes down-regulated by TNFA in colon,derm,iliac,aortic,lung endothelial cells	2	49	82	18989	0.0189988	SANA_TNFA_ENDOTHELIAL_DN
Bullinger Validation Signature (157 Affymetrix probe sets)	2	49	83	18989	0.0194363	RADMACHER_AMLNORMALKARYTYPE_SIG
Genes down-regulated by interferon-beta in HT1080 (fibrosarcoma)	1	49	8	18989	0.0204618	DER_IFNB_DN
Down-regulated at any timepoint up to 24 hours following infection of HEK293 cells with reovirus strain T3Abney	3	49	227	18989	0.0207491	REOVIRUS_HEK293_DN
Downregulated in correlation with overt Alzheimer&apos;s Disease, in the CA1 region of the hippocampus	7	49	1091	18989	0.0210889	ALZHEIMERS_DISEASE_DN
Genes in cytogenetic band chr15q21	2	49	87	18989	0.021228	chr15q21
Genes (n = 109) significantly upregulated in RD-EF and also highly expressed in EFT	2	49	87	18989	0.021228	ZHANG_EFT_EWSFLI1_UP
Upregulated in the left ventricle myocardium of patients with heart failure following implantation of a left ventricular assist device	2	49	88	18989	0.0216864	LVAD_HEARTFAILURE_UP
The MyoD/MEF2 transcription factors induce muscle cell differentiation and are repressed by the transcriptional repressor MITR.	1	49	9	18989	0.0229905	MITRPATHWAY
The 672 significantly changing genes	5	49	637	18989	0.0236666	RUTELLA_HEMATOGFSNDCS_DIFF
Genes preferentially expressed in breast cancers, especially those involved in estrogen-receptor-dependent signal transduction.	2	49	93	18989	0.0240394	BREAST_CANCER_ESTROGEN_SIGNALING
Upregulated by butyrate at 48 hrs in SW260 colon carcinoma cells	2	49	96	18989	0.0254994	HDACI_COLON_BUT48HRS_UP
Upregulated in B-cells from ICF syndrome (DNMT3B) compared to normals	1	49	10	18989	0.0255128	ICF_UP
Upregulated in HEK293 cells by treatment with arsenite	1	49	10	18989	0.0255128	AS3_HEK293_UP
Up-regulated at 6-12 hours following treatment of WS1 human skin fibroblasts with UVC at a low dose (10 J/m^2) (cluster a2)	1	49	10	18989	0.0255128	UVC_LOW_A2_UP
Genes associated with Myeloid cell proliferation and self-renewal	2	49	98	18989	0.0264924	BROWN_MYELOID_PROLIF_AND_SELF_RENEWAL
Upregulated by hypoxia in VHL-rescued renal carcinoma cells (Fig. 3f+g)	2	49	100	18989	0.027501	HYPOXIA_RCC_UP
Downregulated in B-cells from ICF syndrome (DNMT3B) compared to normals	1	49	11	18989	0.0280287	ICF_DN
Rab family GTPases regulate vesicle transport, endocytosis and exocytosis, and vesicle docking via interactions with the rabphilins.	1	49	11	18989	0.0280287	RABPATHWAY
Genes in cytogenetic band chr13q31	1	49	11	18989	0.0280287	chr13q31
Thrombin cleavage of fibrinogen results in rapid formation of fibrin threads that form a mesh to capture platelets and other blood cells into a clot.	1	49	12	18989	0.0305383	FIBRINOLYSISPATHWAY
Genes differentially expressed in human B cells cultured in vitro in the presence or absence of CD44 ligation, together with anti-immunoglobulin and anti-CD40 antibodies	1	49	12	18989	0.0305383	HOGERKORP_ANTI_CD44_DN
Genes highly expressed in well differentiated vs. moderately differentiated hepatocellular carcinoma	1	49	12	18989	0.0305383	LIZUKA_G1_GR_G2
Up-regulation is correlated with resistance of human cancer xenografts to mitomycin C	1	49	12	18989	0.0305383	MMC_RES_XENOGRAFTS_UP
Top 20 positive significant genes associated with GI stromal tumors, versus other soft-tissue tumors.	1	49	12	18989	0.0305383	SARCOMAS_GISTROMAL_UP
Up-regulated by expression of p210(BCR-ABL) in human leukemia (HL-60) cells; detected by Affymetrix arrays	1	49	12	18989	0.0305383	BCRABL_HL60_AFFY_UP
Genes highly expressed in hepatocellular carcinoma with intra-hepatic reccurence within 1 year.	1	49	12	18989	0.0305383	YAMA_RECURRENT_HCC_UP
Downregulated by induction of exogenous BRCA1 in EcR-293 cells	2	49	108	18989	0.0316872	BRCA1_OVEREXP_DN
Neighborhood of RAF1	2	49	109	18989	0.0322271	MORF_RAF1
Activation or halting of cellular processes so that vital functions markedly cease, culminating in cell death.	1	49	13	18989	0.0330415	CELL_DEATH
The extrinsic prothrombin activation pathway requires the release of thromboplastin from damaged tissues to activate the blood clotting cascade.	1	49	13	18989	0.0330415	EXTRINSICPATHWAY
IL-22 is produced by T cells and induces the acute phase inflammatory response in hepatocytes.	1	49	13	18989	0.0330415	IL22BPPATHWAY
Top 20 positive significant genes associated with malignant fibrous histiocytomas, versus other soft-tissue tumors.	1	49	13	18989	0.0330415	SARCOMAS_HISTIOCYTOMA_UP
Upregulated by TGF-beta treatment of skin fibroblasts, cluster 3	1	49	13	18989	0.0330415	TGFBETA_C3_UP
Genes upregulated in human hematopoietic stem cells of the line CD45RA(hi) Lin- CD10+, which are biased toward developing into B cells, versus CD45RA(int) CD7- and CD45RA(hi) CD7+.	3	49	278	18989	0.0348914	HADDAD_HSC_CD10_UP
Down-regulated in fibroblasts following infection with human cytomegalovirus (at least 3-fold, with Affymetrix change call, in at least two consectutive timepoints), with maximum change at 12 hours	1	49	14	18989	0.0355384	CMV_HCMV_TIMECOURSE_12HRS_DN
Calcium functions as a second messenger activating the calcium/calmodulin-dependent kinases, which phosphorylate targets such as CREB.	1	49	14	18989	0.0355384	CACAMPATHWAY
Myosin light chain kinase phosphorylates myosin and promotes muscle contraction and platelet formation; myosin phosphatase antagonizes these processes.	1	49	14	18989	0.0355384	MYOSINPATHWAY
Genes in cytogenetic band chr1q12	1	49	14	18989	0.0355384	chr1q12
Top 20 positive significant genes associated with calponin positive leiomyosarcoma tumors, versus other soft-tissue tumors.	1	49	14	18989	0.0355384	SARCOMAS_LEIOMYOSARCOMA_CALP_UP
Upregulated by TSA alone, with non-hypermethylated promoters, in RKO cells	1	49	14	18989	0.0355384	TSA_RKO_UP
Genes in cytogenetic band chr6q13	1	49	14	18989	0.0355384	chr6q13
PURINE_METABOLISM	2	49	116	18989	0.0361079	PURINE_METABOLISM
Genes temporally regulated by repression by CD44	1	49	15	18989	0.038029	HOGERKORP_CD44_TEMPORALLY_DN
IL-3 promotes proliferation and differentiation of hematopoietic cells via a heterodimeric receptor that activates the Stat5 and MAP kinase pathways.	1	49	15	18989	0.038029	IL3PATHWAY
Down-regulated at 6 hours following treatment of WS1 human skin fibroblasts with UVC at a high dose (50 J/m^2) (cluster d1)	1	49	15	18989	0.038029	UVC_HIGH_D1_DN
20 genes with the largest fold-change up-regulation at any time point (30min to 24 hours) after VEGF treatment in human umbilical vein endothelial cells	1	49	15	18989	0.038029	VEGF_HUVEC_UP
Up-regulated at middle time points (6-8 hours) following treatment of mammary carcinoma cells (MCF-7) with exogenous human growth hormone	2	49	120	18989	0.0384028	GH_EXOGENOUS_MIDDLE_UP
Genes enriched in CD45RAhiLin-CD10+ vs CD45RAintCD7- and CD45RAhiCD7hi HPCs	3	49	292	18989	0.0394619	HADDAD_HPCLYMPHO_ENRICHED
Down-regulated in liver, heart or kidney tissue following treatment of hypophysectomized rats with growth hormone	1	49	16	18989	0.0405133	GH_HYPOPHYSECTOMY_RAT_DN
IL-7 is required for B and T cell development and proliferation and may contribute to activation of VDJ recombination.	1	49	16	18989	0.0405133	IL7PATHWAY
LYMPHATIC EC	2	49	126	18989	0.041947	IRITANI_ADPROX_LYMPH
Signaling between a tissue and its innervating axon stimulates retrograde transport via Trk receptors, which activate Erk5, which induces transcription of anti-apoptotic factors.	1	49	17	18989	0.0429912	ERK5PATHWAY
Up-regulated 1 day following the differentiation of human bone marrow mesenchymal stem cells (hMSC) into adipocytes, versus untreated hMSC cells (Class I)	1	49	17	18989	0.0429912	ADIPOGENESIS_HMSC_CLASS1_UP
AMINOSUGARS_METABOLISM	1	49	17	18989	0.0429912	AMINOSUGARS_METABOLISM
Downregulated by dsRNA (polyI:C) in IFN-null GRE cells	1	49	17	18989	0.0429912	DSRNA_DN
Regulated by UV-B light in normal human epidermal keratinocytes, cluster 3	1	49	17	18989	0.0429912	UVB_NHEK3_C3
Downregulated genes in lung tissue of smokers with chronic obstructive pulmonary disease (COPD) vs smokers without disease (GOLD-2 vs GOLD-0)	2	49	128	18989	0.0431549	NING_COPD_DN
Genes basally silent, with hypermethylated promoters, upregulated by the combination of TSA and DAC in RKO cells	1	49	18	18989	0.045463	TSADAC_RKOSILENT_UP
Second messenger PIP3 promotes cell survival by activating the anti-apoptotic kinase AKT.	1	49	18	18989	0.045463	AKTPATHWAY
Increased expression in NPMc+ leukemias	2	49	135	18989	0.047484	ALCALAY_AML_NPMC_UP
Erythropoietin, which activates the MAPK pathway, stimulates erythrocyte production and is an effective treatment for anemia.	1	49	19	18989	0.0479284	EPOPATHWAY
Genes in cytogenetic band chr5q22	1	49	19	18989	0.0479284	chr5q22
Some Wnt glycoprotein/Frizzled receptor interactions increase intracellular calcium and decrease cGMP.	1	49	19	18989	0.0479284	ST_WNT_CA2_CYCLIC_GMP_PATHWAY
Up-regulated at any timepoint following treatment of WS1 human skin fibroblasts with UVC at a low dose (10 J/m^2) (clusters a1-a4)	1	49	19	18989	0.0479284	UVC_LOW_ALL_UP
Neighborhood of PTK2	2	49	138	18989	0.0493863	GCM_PTK2
Genes in cytogenetic band chr2q23	1	49	20	18989	0.0503877	chr2q23
Transcripts enriched more than 3-fold in ITTP compared to other lymphocytes, with average signal value differences of at least 100 between ITTP and every other lymphocyte subpopulation	1	49	20	18989	0.0503877	LEE_TCELLS5_UP
Commonly upregulated in fibroblasts from Werner Syndrome and old individuals, compared to young	1	49	20	18989	0.0503877	OLDWERNER_FIBRO_UP
Activated extracellular thrombin cleaves and activates the G-protein coupled receptors PAR1 and PAR4, which activate platelets.	1	49	20	18989	0.0503877	PAR1PATHWAY
Down-regulated in fibroblasts following infection with human cytomegalovirus (at least 3-fold, with Affymetrix change call, in at least two consectutive timepoints), with maximum change at 16 hours	1	49	20	18989	0.0503877	CMV_HCMV_TIMECOURSE_16HRS_DN
Myb-regulated genes	3	49	324	18989	0.050995	LEI_MYB_REGULATED_GENES
Genes downregulated in multiple myeloma cells with N-ras-activating mutations versus those co-cultured with bone marrow stromal cells.	1	49	21	18989	0.0528407	CROONQUIST_RAS_STROMA_DN
Downregulated by nickel(II) in human peripheral lung epithelial cells	1	49	21	18989	0.0528407	NI2_LUNG_DN
Genes up-regulated 4 hours following arsenic treatment that discriminate arsenic from other stress agents	2	49	145	18989	0.053931	STRESS_ARSENIC_SPECIFIC_UP
SMOOTH_MUSCLE_CONTRACTION	2	49	146	18989	0.054592	SMOOTH_MUSCLE_CONTRACTION
The drug Gleevec specifically targets the abnormal bcr-abl protein, an apoptosis inhibitor present in chronic myeloid leukemia.	1	49	22	18989	0.0552874	GLEEVECPATHWAY
IL-2 promotes proliferation via JAK and MAP kinase and has surface receptors on activated B cells, LPS-treated monocytes, and many T cells.	1	49	22	18989	0.0552874	IL2PATHWAY
The intrinsic prothrombin activation pathway is activated by traumatized blood vessels and induces clot formation.	1	49	22	18989	0.0552874	INTRINSICPATHWAY
Thrombin cleaves protease-activated receptors PAR1 and PAR4 to induce calcium influx and activate platelet aggregation, a process inhibited by aspirin.	1	49	22	18989	0.0552874	SPPAPATHWAY
Upregulated in gastric cancer cell lines reistant to 5-fluorouracil, compared to parent chemosensitive lines	1	49	22	18989	0.0552874	5FU_RESIST_GASTRIC_UP
Extracellular matrix induces integrin-mediated FAK phosphorylation in epithelial cells, leading to PI3 and MAP kinase activation and actin reorganization.	1	49	22	18989	0.0552874	ECMPATHWAY
Neighborhood of CASP2	1	49	23	18989	0.0577281	GCM_CASP2
Rac-1 is a Rho family G protein that stimulates formation of actin-dependent structures such as filopodia and lamellopodia.	1	49	23	18989	0.0577281	RAC1PATHWAY
Thrombopoietin binds to its receptor and activates cell growth through the Erk and JNK MAP kinase pathways, protein kinase C, and JAK/STAT activation.	1	49	23	18989	0.0577281	TPOPATHWAY
GLYCOSPHINGOLIPID_METABOLISM	1	49	24	18989	0.0601625	GLYCOSPHINGOLIPID_METABOLISM
Cancer related genes involved in vesicle transport	1	49	24	18989	0.0601625	BRENTANI_TRANSPORT_OF_VESICLES
Downregulated in fibroblasts from old individuals, compared to young	2	49	155	18989	0.0606697	OLD_FIBRO_DN
Genes upreglated in peripheral blood lymphocytes (PBLs) of stable, immunosuppressed patients with a well functioning kidney transplant relative to PBLs of normal healthy blood donors (Delta values were chosen to minimize the minimize the median FDR a	2	49	155	18989	0.0606697	FLECHNER_KIDNEY_TRANSPLANT_WELL_PBL_UP
Up-regulated in a medulloblastoma cell line resistant to both BCNU and O6-BG, compared to sensitive parent line (D-341 MED)	1	49	25	18989	0.0625907	O6BG_RESIST_MEDULLOBLASTOMA_UP
Genes highly associated with medulloblastoma treatment failure	1	49	25	18989	0.0625907	POMEROY_MD_TREATMENT_GOOD_VS_POOR_DN
Genes in cytogenetic band chr21q22	2	49	158	18989	0.0627455	chr21q22
Genes up-regulated by HGF treatments	2	49	160	18989	0.0641428	RUTELLA_HEPATGFSNDCS_UP
Upregulated at 6 hours by UV-B light in normal human epidermal keratinocytes	1	49	26	18989	0.0650129	UVB_NHEK4_6HRS_UP
Upregulated by induction of exogenous BRCA1 in EcR-293 cells	2	49	162	18989	0.0655506	BRCA1_OVEREXP_UP
In integrin-mediated cell migration, calpains digest links between the actin cytoskeleton and focal adhesion proteins.	1	49	27	18989	0.0674288	MCALPAINPATHWAY
Growth hormone receptors dimerize on ligand binding and activate the JAK2 protein kinase.	1	49	27	18989	0.0674288	GHPATHWAY
The 30 genes showing the greatest decrease in expression in NBa Ews/Fli-1 infectants	1	49	27	18989	0.0674288	RORIE_ES_PNET_DN
Genes concomitantly modulated by activated Notch1 in mouse and human primary keratinocytes--Up	1	49	28	18989	0.0698387	NGUYEN_KERATO_UP
Genes in cytogenetic band chr13q13	1	49	28	18989	0.0698387	chr13q13
Genes in cytogenetic band chr12q15	1	49	28	18989	0.0698387	chr12q15
CREB is a transcription factor that binds to cAMP-responsive elements (CREs) to activate transcription in response to extracellular signaling.	1	49	28	18989	0.0698387	CREBPATHWAY
Methyltransferase CARM1 methylates CBP and co-activates estrogen receptors via Grip1.	1	49	28	18989	0.0698387	CARM_ERPATHWAY
Genes in cytogenetic band chr2p14	1	49	28	18989	0.0698387	chr2p14
Effect of NUP98-HOXA9 on gene transcription at 16 d after transduction UP	2	49	169	18989	0.0705594	TAKEDA_NUP8_HOXA9_16D_UP
Down-regulated by expression of p210(BCR-ABL) in human leukemia (HL-60) cells; detected by spotted cDNA arrays	1	49	29	18989	0.0722425	BCRABL_HL60_CDNA_DN
Progressively down-regulated through 18 hours following treatment of WS1 human skin fibroblasts with UVC at a high dose (50 J/m^2) (cluster d6)	1	49	29	18989	0.0722425	UVC_HIGH_D6_DN
Up-regulated at 12hrs follwing VEGF treatment of human myometrial microvascular endothelial cells	1	49	29	18989	0.0722425	VEGF_MMMEC_12HRS_UP
Upregulated by butyrate at any timepoint up to 48 hrs in SW260 colon carcinoma cells	2	49	174	18989	0.074212	HDACI_COLON_BUT_UP
Myocyte enhancer factor MEF2 activates transcription of genes required for muscle cell differentiation and is inhibited by histone deacetylases.	1	49	30	18989	0.0746402	HDACPATHWAY
Down-regulated in an MGMT-deficient glioma cell line (A172) at 48 hours following treatment with BCNU	1	49	30	18989	0.0746402	BCNU_GLIOMA_NOMGMT_48HRS_DN
Genes upregulated by doxycycline in K562-derived Gab2WT-6 and Gab2WT-7 cells	1	49	30	18989	0.0746402	DORSEY_DOXYCYCLINE_UP
Genes upregulated in cured diffuse B-cell lymphoma (DLBCL) and downregulated in fatal/refractory diffuse B-cell lymphomas (DLBCL) (fold change ? 3)	1	49	30	18989	0.0746402	SHIPP_DLBCL_CURED_UP
Up-regulated 2 hours after VEGF treatment in human umbilical vein endothelial cells	1	49	30	18989	0.0746402	VEGF_HUVEC_2HRS_UP
The attachment of a cell, either to another cell or to the extracellular matrix, via cell adhesion molecules.	2	49	175	18989	0.0749498	CELL_ADHESION
Neighborhood of RAD21	2	49	175	18989	0.0749498	MORF_RAD21
Genes whose expression is induced in human mast cells (MCs) by lipopolysaccharide treatment.	2	49	176	18989	0.07569	OKUMURA_MC_LPS
Genes in cytogenetic band chr4q22	1	49	31	18989	0.0770318	chr4q22
Genes in cytogenetic band chr14q13	1	49	31	18989	0.0770318	chr14q13
Any process by which progression through the cell cycle is halted during one of the normal phases (G1, S, G2, M).	1	49	31	18989	0.0770318	CELL_CYCLE_ARREST
Neighborhood of ATM	1	49	31	18989	0.0770318	GNF2_ATM
RhoA is a G protein whose active form stabilizes actin structures such as focal adhesions and activates Rock1, which phosphorylates myosin light chains.	1	49	31	18989	0.0770318	RHOPATHWAY
Down-regulated at any timepoint by treatment of human fibroblasts with UV light, but not bygamma radiation or 4-NQO	1	49	31	18989	0.0770318	UV_UNIQUE_FIBRO_DN
Down-regulated at48 hours following treatment with Et-743 in at least 8 of 11 sarcoma cell lines	2	49	179	18989	0.0779247	ET743_SARCOMA_48HRS_DN
Genes in cytogenetic band chr18q11	1	49	32	18989	0.0794174	chr18q11
Neighborhood of MMP1	1	49	32	18989	0.0794174	GNF2_MMP1
C/EBP down-regulated genes in KCL22 cells	1	49	32	18989	0.0794174	TAVOR_CEBP_DN
Down-regulated 1-14 days following the differentiation of human bone marrow mesenchymal stem cells (hMSC) into adipocytes, versus untreated hMSC cells (Class VIII)	1	49	32	18989	0.0794174	ADIPOGENESIS_HMSC_CLASS8_DN
Cancer related genes involved in the cell signaling	2	49	182	18989	0.0801804	BRENTANI_SIGNALING
Effect of NUP98-HOXA9 on gene transcription at 10 d after transduction UP	2	49	182	18989	0.0801804	TAKEDA_NUP8_HOXA9_10D_UP
Activin receptor-like kinase 3 (ALK3) is required during gestation for cardiac muscle development.	1	49	33	18989	0.0817969	ALKPATHWAY
Genes associated with clinical prognosis in pediatric acute myeloid leukemia.	1	49	33	18989	0.0817969	YAGI_AML_PROGNOSIS
The beta subunit of the IL-2 receptor is required for IL-2 and IL-15 signal recognition and activates JAK kinase on ligand binding.	1	49	34	18989	0.0841704	IL2RBPATHWAY
Down-regulated in adenocarcinoma metastases, compared to similar primary tumors; predictive of metastatic potential	1	49	34	18989	0.0841704	METASTASIS_ADENOCARC_DN
Fifty genes most strongly expressed in human platlets from three healthy donors	1	49	34	18989	0.0841704	PLATELET_EXPRESSED
Genes upregulated in follicular lymphoma (FL) and downregulated in diffuse B-cell lymphomas (DLBCL) (fold change of at least 3)	1	49	34	18989	0.0841704	SHIPP_FL_VS_DLBCL_UP
Binding of angiotensin II to AT1-R activates Ca2+ signaling and the JNK pathway.	1	49	34	18989	0.0841704	AT1RPATHWAY
Genes that are upregulated in AML NPM1 mutant versus AML NPM1 wild type	2	49	189	18989	0.0855222	VERHAAK_AML_NPM1_MUT_VS_WT_UP
Up-regulated in populations of human hematopoietic stem cells (CD34+/CD38-/Lin-) from bone marrow, umbilical cord blood, and peripheral blood stem-progenitor cells, compared to the stem cell-depleted population (CD34+/[CD38/Lin++])	1	49	35	18989	0.0865378	HEMATOP_STEM_ALL_UP
Genes related to regulation of the actin cytoskeleton	1	49	35	18989	0.0865378	SIG_REGULATION_OF_THE_ACTIN_CYTOSKELETON_BY_RHO_GTPASES
The phosphoinositide-3 kinase pathway produces the lipid second messenger PIP3 and regulates cell growth, survival, and movement.	1	49	35	18989	0.0865378	ST_PHOSPHOINOSITIDE_3_KINASE_PATHWAY
Down-regulated consistently at 6-24 hours following treatment of WS1 human skin fibroblasts with UVC at a high dose (50 J/m^2) (cluster d2)	1	49	35	18989	0.0865378	UVC_HIGH_D2_DN
GLYCINE_SERINE_AND_THREONINE_METABOLISM	1	49	36	18989	0.0888993	GLYCINE_SERINE_AND_THREONINE_METABOLISM
Genes upregulated in fatal/refractory diffuse B-cell lymphoma (DLBCL) and downregulated in cured diffuse B-cell lymphomas (DLBCL) (fold change of at least 3)	1	49	36	18989	0.0888993	SHIPP_DLBCL_CURED_DN
Neighborhood of PTX3	1	49	36	18989	0.0888993	GNF2_PTX3
Transcripts enriched in more mature cells (SP4, CB4, and AB4) more than 3-fold, with average signal value differences of at least 100 between less mature (ITTP, DP) and more mature (SP4, CB4, and AB4) cells	2	49	194	18989	0.089403	LEE_TCELLS1_UP
Transcripts showing more than 2 fold higher expression in CB4 than in AB4	2	49	194	18989	0.089403	LEE_TCELLS10_UP
Transcripts enriched in na???ve CD4 T cells (CB4, and AB4) more than 3-fold, with average signal value differences of at least 100 between thymocytes (ITTP, DP, SP4) and naive-phenotype CD4 T (CB4, and AB4) cells	2	49	194	18989	0.089403	LEE_TCELLS8_UP
Downregulated by butyrate at 30 min in SW260 colon carcinoma cells	1	49	37	18989	0.0912548	HDACI_COLON_BUT30MIN_DN
Up-regulated in more than one of several human hepatoma cell lines by 24-hour treatment with trichostatin A	1	49	37	18989	0.0912548	TSA_HEPATOMA_UP
Neighborhood of RAB3A	1	49	37	18989	0.0912548	GNF2_RAB3A
50 top ranked SAM-defined over-expressed genes in each subgroup_CD-2	1	49	37	18989	0.0912548	ZHAN_MM_CD138_CD2_VS_REST
Downregulated by sulindac at 30 min in SW260 colon carcinoma cells	1	49	38	18989	0.0936044	HDACI_COLON_SUL30MIN_DN
Down-regulated in fibroblasts following infection with human cytomegalovirus (at least 3-fold, with Affymetrix change call, in at least two consectutive timepoints), with maximum change at 20 hours	1	49	38	18989	0.0936044	CMV_HCMV_TIMECOURSE_20HRS_DN
Genes in cytogenetic band chr4q32	1	49	38	18989	0.0936044	chr4q32
List of YY1 target genes identified in MEFs expressing ~25% of YY1 UP	2	49	201	18989	0.094923	GAY_YY1_UP
Down-regulated in fibroblasts following infection with human cytomegalovirus (at least 3-fold, with Affymetrix change call, in at least two consectutive timepoints), with maximum change at 24 hours	1	49	39	18989	0.095948	CMV_HCMV_TIMECOURSE_24HRS_DN
Genes in cytogenetic band chr12p11	1	49	39	18989	0.095948	chr12p11
The Rho family GTPases activate the p38 MAPKs under environmental stress or in the presence of pro-inflammatory cytokines.	1	49	39	18989	0.095948	P38MAPKPATHWAY
Upregulated 4hrs after TNF-alpha treatment of HeLa cells	1	49	39	18989	0.095948	TNFALPHA_4HRS_UP
Down-regulated at any timepoint by treatment of human fibroblasts with UV light or gamma radiation, but not by 4-NQO	1	49	40	18989	0.0982856	GAMMA-UV_FIBRO_DN
Genes upregulated by BRCA1	1	49	40	18989	0.0982856	WELCSH_BRCA_UP
The following tables are gene lists which included differentially expressed genes with at least two-fold changes (Sig log-average &gt;1) in 4 out of 4 comparisons as described in the text Down-regulated	1	49	41	18989	0.100617	CHEN_HOXA5_TARGETS_DN
Upregulated by butyrate at 16 hrs in SW260 colon carcinoma cells	1	49	41	18989	0.100617	HDACI_COLON_BUT16HRS_UP
Neighborhood of SIRT2	1	49	41	18989	0.100617	GCM_SIRT2
Upregulated 30min after TNF-alpha treatment of HeLa cells	1	49	41	18989	0.100617	TNFALPHA_30MIN_UP
Genes downreglated in peripheral blood lymphocytes (PBLs) of immunosuppressed patients with a well functioning kidney transplant relative to PBLs of normal healthy blood donors (Delta values were chosen to minimize the minimize the median FDR at a le	1	49	42	18989	0.102943	FLECHNER_KIDNEY_TRANSPLANT_WELL_PBL_DN
Neighborhood of DDX11	1	49	42	18989	0.102943	GCM_DDX11
Genes in cytogenetic band chr5q14	1	49	42	18989	0.102943	chr5q14
Genes upregulated in diffuse B-cell lymphomas (DLBCL) and downregulated in follicular lymphoma (FL) (fold change of at least 3)	1	49	42	18989	0.102943	SHIPP_FL_VS_DLBCL_DN
Genes down-regulated 4 hours following genotoxic stress that discriminate genotoxic from non-genotoxic stress	1	49	42	18989	0.102943	STRESS_GENOTOXIC_SPECIFIC_DN
50 most interesting genes upregulated by the combination of TSA and DAC in at least one of four pancreatic cancer cell lines, but not in normal (HPDE) cells	1	49	42	18989	0.102943	TSADAC_PANC50_UP
Downregulated by sulindac at any timepoint up to 48 hrs in SW260 colon carcinoma cells	2	49	213	18989	0.104608	HDACI_COLON_SUL_DN
The 50 most upregulated genes in primary invasive breast dutcal carcinoma or metastatic breast carcinoma isolated from lymph nodes, as compared to normal mammary epithelium.	1	49	43	18989	0.105263	ZUCCHI_EPITHELIAL_UP
Down-regulated at48 hours following treatment with Et-743 in at least 6 of 8 sarcoma cell lines	2	49	216	18989	0.107071	ET743_SARCOMA_72HRS_DN
Neighborhood of AQP4	1	49	44	18989	0.107577	GCM_AQP4
Upregulated by butyrate at 12 hrs in SW260 colon carcinoma cells	1	49	44	18989	0.107577	HDACI_COLON_BUT12HRS_UP
A partial list of genes commonly expressed in both RhloLin2/loSca-11c-kit1 and RhhiLin2/loSca-11c-kit1 cells	1	49	44	18989	0.107577	PARK_MSCS_BOTH
A partial list of genes analyzed after negative selection of the cDNA library generated from Lin2/loSca-11Thy-11loc-kit1 cells	1	49	44	18989	0.107577	PARK_MSCS_LIN2
Genes related to chemotaxis	1	49	44	18989	0.107577	SIG_CHEMOTAXIS
Downregulated at 8hrs following infection of primary human foreskin fibroblasts with CMV	1	49	44	18989	0.107577	CMV_8HRS_DN
Genes down-regulated in BRCA2-linked breast tumors, relative to BRCA1-linked tumors	1	49	44	18989	0.107577	BRCA2_BRCA1_DN
50 top ranked SAM-defined over-expressed genes in each subgroup_MS	1	49	44	18989	0.107577	ZHAN_MM_CD138_MS_VS_REST
GLYCEROLIPID_METABOLISM	1	49	45	18989	0.109885	GLYCEROLIPID_METABOLISM
Genes in cytogenetic band chr15q14	1	49	45	18989	0.109885	chr15q14
50 top ranked SAM-defined over-expressed genes in each subgroup_HP	1	49	45	18989	0.109885	ZHAN_MM_CD138_HP_VS_REST
Top 50 most-increased mast cell specific transcripts	1	49	47	18989	0.114484	NAKAJIMA_MCSMBP_MAST
Genes in cytogenetic band chr8p11	1	49	47	18989	0.114484	chr8p11
Progressively down-regulated through 12 hours following treatment of WS1 human skin fibroblasts with UVC at a high dose (50 J/m^2) (cluster d4)	1	49	47	18989	0.114484	UVC_HIGH_D4_DN
Genes upregulated in Ig-unmutated non-VH3-21 B-CL	1	49	47	18989	0.114484	FALT_BCLL_IG_MUTATED_VS_WT_DN
Genes up-regulated in BRCA2-linked breast tumors, relative to BRCA1-linked tumors	1	49	48	18989	0.116775	BRCA2_BRCA1_UP
Genes expressed in desmoplastic medulloblastomas. (p &lt; 0.01)	1	49	48	18989	0.116775	POMEROY_DESMOPLASIC_VS_CLASSIC_MD_UP
Top expressed genes in human platelet cells.	1	49	48	18989	0.116775	GNATENKO_PLATELET
Top 50 human platelet-expressed genes	1	49	48	18989	0.116775	GNATENKO_PLATELET_UP
Genes in cytogenetic band chr9q21	1	49	48	18989	0.116775	chr9q21
The list of the top upregulated genes based on an analysis comparing 0 versus 6 h of C/EBP induction	1	49	49	18989	0.11906	HALMOS_CEBP_UP
Genes downregulated in AIDS-related primary effusion lymphoma (PEL) cells compared to normal B cells and other tumor subtypes.	1	49	49	18989	0.11906	KLEIN_PEL_UP
Neighborhood of UBE2A	1	49	50	18989	0.121339	MORF_UBE2A
123 genes differentiate CD-1 from CD-2 group downregulated	1	49	50	18989	0.121339	ZHAN_MM_MOLECULAR_CLASSI_DN
Down-regulated in fibroblasts following infection with human cytomegalovirus (at least 3-fold, with Affymetrix change call, in at least two consectutive timepoints), with maximum change at 6 hours	1	49	51	18989	0.123612	CMV_HCMV_TIMECOURSE_6HRS_DN
Genes related to the insulin receptor pathway	1	49	51	18989	0.123612	SIG_INSULIN_RECEPTOR_PATHWAY_IN_CARDIAC_MYOCYTES
Genes upregulated in response to glutamine starvation	2	49	238	18989	0.125591	PENG_GLUTAMINE_UP
Upregulated by TPA at two consecutive timepoints between 12-48 hrs in sensitive HL-60 cells	1	49	52	18989	0.12588	TPA_SENS_LATE_UP
Down-regulated in human non-small cell lung carcinoma cell line H460 following 24-hour treatment with sodium butyrate	1	49	53	18989	0.128142	NAB_LUNG_DN
HOX genes related to hematopoiesis	1	49	53	18989	0.128142	HOX_GENES
Downregulated in HL-60 promyeloid leukemic cells after treatment with the cytotoxic drug cantharidin	1	49	53	18989	0.128142	CANTHARIDIN_DN
Transcripts enriched in more mature cells (SP4, CB4, and AB4) more than 3-fold, with average signal value differences of at least 100 between less mature (ITTP, DP) and more mature (SP4, CB4, and AB4) cells	1	49	53	18989	0.128142	LEE_TCELLS4_UP
Cardiac hypertrophy is induced by NF-ATc4 and GATA4, which are stimulated through calcineurin activated by CaMK.	1	49	54	18989	0.130398	NFATPATHWAY
Downregulated in fibroblasts from old (but not Werner) individuals, compared to young	1	49	54	18989	0.130398	OLDONLY_FIBRO_DN
Functional classification of p210BCR-ABL differentially regulated genes identified by cDNA macroarray	1	49	54	18989	0.130398	RAY_P210_DIFF
Genes on chromosome 1 with copy-number-driven expression in pancreatic adenocarcinoma.	1	49	54	18989	0.130398	AGUIRRE_PANCREAS_CHR12
Neighborhood of BAG5	1	49	55	18989	0.132648	MORF_BAG5
Upregulated in fibroblasts from old individuals, compared to young	1	49	56	18989	0.134893	OLD_FIBRO_UP
Peroxisome proliferators regulate gene expression via PPAR/RXR heterodimers which bind to peroxisome-proliferator response elements (PPREs).	1	49	56	18989	0.134893	PPARAPATHWAY
Upregulated by TSA at 2 hrs in SW260 colon carcinoma cells	1	49	56	18989	0.134893	HDACI_COLON_TSA2HRS_UP
Neighborhood of SMO	1	49	56	18989	0.134893	GCM_SMO
Genes annotated in NetAffx as androgen related	1	49	57	18989	0.137132	ANDROGEN_GENES
Genes on chromosome 22 with copy-number-driven expression in pancreatic adenocarcinoma.	1	49	59	18989	0.141593	AGUIRRE_PANCREAS_CHR22
Down-regulated following treatment with Et-743 at any timepoint in at least 8 of 11 sarcoma cell lines	2	49	257	18989	0.14216	ET743_SARCOMA_DN
Genes in cytogenetic band chr15q25	1	49	60	18989	0.143815	chr15q25
Transcripts enriched in more mature cells (SP4, CB4, and AB4) more than 3-fold, with average signal value differences of at least 100 between less mature (ITTP, DP) and more mature (SP4, CB4, and AB4) cells	5	49	1084	18989	0.146021	LEE_TCELLS2_UP
Neighborhood of XPC	1	49	61	18989	0.146031	MORF_XPC
Aberrantly methylated CpG islands in NB4 (ranks 1 and 2 only)	1	49	61	18989	0.146031	NOUZOVA_CPG_METHLTD
Neighborhood of CRKL	1	49	61	18989	0.146031	GCM_CRKL
The processes pertinent to the integrated function of a cell.	1	49	61	18989	0.146031	CELL_GROWTH_AND_OR_MAINTENANCE
Upregulated in corneal fibroblasts after interleukin-1 treatment (Tables 1 and 2)	1	49	62	18989	0.148242	IL1_CORNEA_UP
Selective estrogen receptor modulators downregulated signature	1	49	62	18989	0.148242	FRASOR_ER_DN
Genes downregulated by telomerase	1	49	62	18989	0.148242	SMITH_HTERT_DN
Neighborhood of SNRP70	1	49	63	18989	0.150447	MORF_SNRP70
Genes in cytogenetic band chr5q13	1	49	63	18989	0.150447	chr5q13
Genes down-regulated in maturing DC	1	49	65	18989	0.15484	LINDSTEDT_DEND_DN
GPCRDB_OTHER	1	49	65	18989	0.15484	GPCRDB_OTHER
Up-regulated at 3hrs follwing VEGF treatment of human myometrial microvascular endothelial cells	1	49	65	18989	0.15484	VEGF_MMMEC_3HRS_UP
Cancer related genes that are also transcription factors	1	49	65	18989	0.15484	BRENTANI_TRANSCRIPTION_FACTORS
Genes up-regulated in DC stimulated for 48 h as compared to DC stimulated for 8 h	1	49	67	18989	0.159211	LINDSTEDT_DEND_8H_VS_48H_DN
Genes downregulated in Hoxa9/Meis1 transduced cells vs control	1	49	67	18989	0.159211	HESS_HOXAANMEIS1_DN
Upregulated by TPA at two consecutive timepoints between 2-24hrs in sensitive HL-60 cells	1	49	67	18989	0.159211	TPA_SENS_MIDDLE_UP
Downregulated in hTERT-immortalized fibroblasts vs. non-immortalized controls	1	49	67	18989	0.159211	HTERT_DN
Genes upregulated in Hoxa9/Meis1 transduced cells vs control	1	49	67	18989	0.159211	HESS_HOXAANMEIS1_UP
PPC genes overexpressed in TACI low patients	1	49	68	18989	0.161389	MOREAUX_TACI_HI_IN_PPC_UP
Genes upregulated in AML samples of the FAB class M7	1	49	68	18989	0.161389	ROSS_FAB_M7
Neighborhood of GSTA4	1	49	68	18989	0.161389	GCM_GSTA4
The top 98 downregulated genes following Apc loss at day 4	1	49	69	18989	0.16356	SANSOM_APC_4_DN
Upregulated by butyrate at 24 hrs in SW260 colon carcinoma cells	1	49	69	18989	0.16356	HDACI_COLON_BUT24HRS_UP
Genes upreglated in peripheral blood lymphocytes (PBLs) of patients who underwent acute rejection of a kidney transplant relative to PBLs of immunosuppressed patients with a well functioning kidney transplant (Delta values were chosen to minimize the	1	49	69	18989	0.16356	FLECHNER_KIDNEY_TRANSPLANT_REJECTION_PBL_UP
Up-regulated at least 2-fold 6 hours following injection of human growth hormone (GH) into mice lacking functional GHRHR (lit/lit), and with no detectable endogenous GH	1	49	69	18989	0.16356	GH_GHRHR_KO_6HRS_UP
Cancer related genes involved in cell death	1	49	70	18989	0.165727	BRENTANI_DEATH
Genes in cytogenetic band chr17q23	1	49	71	18989	0.167887	chr17q23
Downregulated by TPA at two consecutive timepoints between 15min-3hrs in sensitive HL-60 cells	2	49	286	18989	0.168278	TPA_SENS_EARLY_DN
Neighborhood of DNM1	1	49	72	18989	0.170043	GNF2_DNM1
Genes in cytogenetic band chrxq13	1	49	72	18989	0.170043	chrxq13
Selected differentially expressed genes in K562 cells after hemin treatment	1	49	72	18989	0.170043	ADDYA_K562_HEMIN_TREATMENT
Neighborhood of DLG1	1	49	73	18989	0.172192	GCM_DLG1
Genes in cytogenetic band chr4q31	1	49	73	18989	0.172192	chr4q31
Neighborhood of CDC16	1	49	75	18989	0.176476	MORF_CDC16
Genes in cytogenetic band chr5p15	1	49	76	18989	0.178609	chr5p15
Neighborhood of RBM8A	1	49	76	18989	0.178609	GCM_RBM8A
Neighborhood of RFC5	1	49	76	18989	0.178609	MORF_RFC5
Genes in cytogenetic band chr1q23	1	49	76	18989	0.178609	chr1q23
Genes upregulated in kras knockdown vs control in a human cell line	1	49	77	18989	0.180737	CORDERO_KRAS_KD_VS_CONTROL_UP
Neighborhood of CCNF	1	49	77	18989	0.180737	MORF_CCNF
Down-regulated with stable, ectopic overexpression of BRCA1 in DU-145 human prostate cancer cell lines, compared to neo-only controls	1	49	77	18989	0.180737	BRCA1_OVEREXP_PROSTATE_DN
Genes in cytogenetic band chr8p21	1	49	79	18989	0.184977	chr8p21
Integrins are transmembrane receptors that mediate cell growth, survival, and migration by binding to ligands in the extracellular matrix.	1	49	79	18989	0.184977	ST_INTEGRIN_SIGNALING_PATHWAY
Tenascin-C target genes	1	49	80	18989	0.187089	RUIZ_TENASCIN_TARGETS
The top 100 genes upregulated following Apc loss at day 5 (day4)	1	49	81	18989	0.189196	SANSOM_APC_LOSS5_UP
Neighborhood of BMI1	1	49	81	18989	0.189196	MORF_BMI1
Cancer related genes involved in the cell cycle	1	49	82	18989	0.191297	BRENTANI_CELL_CYCLE
Genes induced after 3 h in LPS-stimulated RAW 2647 macrophages	1	49	82	18989	0.191297	NEMETH_TNF_UP
Neighborhood of BMPR2	1	49	84	18989	0.195483	GCM_BMPR2
Up-regulated in fibroblasts following infection with human cytomegalovirus (at least 3-fold, with Affymetrix change call, in at least two consectutive timepoints), with maximum change at 20 hours	1	49	84	18989	0.195483	CMV_HCMV_TIMECOURSE_20HRS_UP
Neighborhood of PPP2R5E	1	49	84	18989	0.195483	MORF_PPP2R5E
Genes that distinguish pediatric acute myeloid leukemia (AML) subtypes with MLL chimeric fusion genes.	1	49	85	18989	0.197569	ROSS_MLL_FUSION
Transcription factors involved in hematopoiesis	1	49	85	18989	0.197569	HEMATOPOESIS_RELATED_TRANSCRIPTION_FACTORS
The mitogen-activated protein (MAP) kinase pathway is a common signaling mechanism and has four main sub-pathways: Erk, JNK/SAPK, p53, and ERK5.	1	49	85	18989	0.197569	MAPKPATHWAY
Genes upreglated in acute rejection transplanted kidney biopsies relative to well functioning transplanted kidney biopsies from stable, immunosuppressed, recipients (median FDR &lt; 0.14% per comparison)	1	49	85	18989	0.197569	FLECHNER_KIDNEY_TRANSPLANT_REJECTION_UP
Genes upregulated in human hematopoietic stem cells of the line CD45RA(int) CD7- versus CD45RA(hi) CD7+.	1	49	87	18989	0.201723	HADDAD_HSC_CD7_DN
Genes enriched in CD45RAintCD7- vs CD45RAhiCD7hi HPCs	1	49	87	18989	0.201723	HADDAD_CD45CD7_PLUS_VS_MINUS_DN
Genes in cytogenetic band chr13q14	1	49	88	18989	0.203793	chr13q14
Neighborhood of PPP5C	1	49	90	18989	0.207916	MORF_PPP5C
Up-regulated at 24 hours following treatment of human lymphocytes (TK6) with a high dose of bleomycin	1	49	92	18989	0.212018	BLEO_HUMAN_LYMPH_HIGH_24HRS_UP
Genes upregulated in human pulmonary endothelial cells under hypoxic conditions or after exposure to AdCA5, an adenovirus carrying constitutively active hypoxia-inducible factor 1 (HIF-1alpha).	1	49	93	18989	0.214061	MANALO_HYPOXIA_UP
Cancer related genes involved in cell adhesion and metalloproteinases	1	49	94	18989	0.216099	BRENTANI_CELL_ADHESION
G_PROTEIN_SIGNALING	1	49	95	18989	0.218132	G_PROTEIN_SIGNALING
Neighborhood of JAK3	1	49	95	18989	0.218132	MORF_JAK3
Genes in cytogenetic band chr10q22	1	49	96	18989	0.22016	chr10q22
Genes in cytogenetic band chr10q24	1	49	96	18989	0.22016	chr10q24
Genes in cytogenetic band chr3q21	1	49	98	18989	0.224199	chr3q21
Neighborhood of ERCC2	1	49	100	18989	0.228219	MORF_ERCC2
Commonly downregulated in fibroblasts from Werner Syndrome and old individuals, compared to young	1	49	101	18989	0.230221	OLDWERNER_FIBRO_DN
CD40 up-regulated genes	1	49	102	18989	0.232218	BASSO_GERMINAL_CENTER_CD40_UP
Upregulated in VHL-null renal carcinoma cells vs. VHL-rescued (Fig. 1a+b)	1	49	102	18989	0.232218	VHL_RCC_UP
Genes in cytogenetic band chr17q11	1	49	104	18989	0.236197	chr17q11
Up-regulated in fibroblasts at 6 hours following infection with UV-inactivated CMV, but not untreated CMV	1	49	104	18989	0.236197	UV-CMV_UNIQUE_HCMV_6HRS_UP
Genes in cytogenetic band chr6p22	1	49	105	18989	0.238179	chr6p22
Significantly differentially expressed genes in sickle cell patients	2	49	363	18989	0.240693	JISON_SICKLECELL_DIFF
Downregulated by butyrate at 24 hrs in SW260 colon carcinoma cells	1	49	107	18989	0.242127	HDACI_COLON_BUT24HRS_DN
Genes in cytogenetic band chr22q12	1	49	107	18989	0.242127	chr22q12
Any process involved in the controlled movement of a cell.	1	49	108	18989	0.244094	CELL_MOTILITY
Down-regulated at 24 hours following treatment with Et-743 in at least 8 of 11 sarcoma cell lines	1	49	108	18989	0.244094	ET743_SARCOMA_24HRS_DN
Genes in cytogenetic band chr16p11	1	49	110	18989	0.248012	chr16p11
Neighborhood of PRKACA	1	49	110	18989	0.248012	MORF_PRKACA
Proliferation related genes	2	49	371	18989	0.248356	PROLIFERATION_GENES
Up-regulated mRNAs in monocyte-derived DCs	1	49	111	18989	0.249964	HOHENKIRK_MONOCYTE_DEND_UP
Upregulated by TSA at any timepoint up to 48 hrs in SW260 colon carcinoma cells	1	49	111	18989	0.249964	HDACI_COLON_TSA_UP
Neighborhood of PSMC2	1	49	112	18989	0.251911	MORF_PSMC2
CpG islands with greatly increased H4 acetylation in ATRA-treated NB4 cells (ranks 1 and 2)	1	49	112	18989	0.251911	NOUZOVA_CPG_H4_UP
The top 174 genes upregulated following Apc loss at day 4	1	49	114	18989	0.25579	SANSOM_APC_LOSS4_UP
Complete list of differentially regulated C/EBP-target genes, sorted by P-value	1	49	115	18989	0.257722	GERY_CEBP_TARGETS
Up-regulation is associated with increasing age in normal human kidney tissue from 74 patients	2	49	382	18989	0.258908	AGEING_KIDNEY_UP
Down-regulation is associated with increasing age in normal human kidney tissue from 74 patients	1	49	119	18989	0.265401	AGEING_KIDNEY_DN
Up-regulated in fibroblasts at 6 hours following infection with UV-inactivated human cytomegalovirus	1	49	121	18989	0.269211	CMV-UV_HCMV_6HRS_UP
Neighborhood of NCAM1	1	49	123	18989	0.273002	GCM_NCAM1
Downregulated by sulindac at 24 hrs in SW260 colon carcinoma cells	1	49	124	18989	0.27489	HDACI_COLON_SUL24HRS_DN
Down-regulation is associated with increasing age in normal human kidney tissue from 74 patients, and expression is higher in kidney than in whole blood	1	49	125	18989	0.276773	AGEING_KIDNEY_SPECIFIC_DN
Prognosis-associated probe sets	1	49	126	18989	0.278652	YAGI_AML_PROG_ASSOC
Neighborhood of IKBKG	1	49	133	18989	0.291669	MORF_IKBKG
The group of G-protein coupled receptors that are structurally/functionally related to the rhodopsin receptor.	1	49	136	18989	0.297177	GPCRS_CLASS_A_RHODOPSIN_LIKE
Neighborhood of CDC2L5	1	49	136	18989	0.297177	MORF_CDC2L5
Up-regulated at least 2-fold 24 hours following injection of human growth hormone (GH) into mice lacking functional GHRHR (lit/lit), and with no detectable endogenous GH	1	49	137	18989	0.299004	GH_GHRHR_KO_24HRS_UP
Gene set that can be used to differentiate BRCA1-linked and BRCA2-linked breast cancers	1	49	137	18989	0.299004	BREASTCA_TWO_CLASSES
Upregulated in VHL-null renal carcinoma vs. normal renal cells (Fig. 2c+e)	2	49	425	18989	0.300182	VHL_NORMAL_UP
Neighborhood of RAP1A	1	49	138	18989	0.300826	MORF_RAP1A
Neighborhood of CDC10	1	49	141	18989	0.306264	MORF_CDC10
CSR (Serum Response) signature for activated genes (Stanford)	1	49	144	18989	0.311661	CHANG_SERUM_RESPONSE_UP
Neighborhood of TPR	1	49	146	18989	0.315236	MORF_TPR
CALCIUM_REGULATION_IN_CARDIAC_CELLS	1	49	146	18989	0.315236	CALCIUM_REGULATION_IN_CARDIAC_CELLS
Shown are those probe sets that report at least a 15-fold expression change in response to IL-6 addition to INA-6 cells	1	49	147	18989	0.317017	KRETZSCHMAR_IL6_DIFF
Genes whose expression was modulated at least 1.5-fold in multiple myeloma INA-6 cells on addition of interleukin-6.	1	49	147	18989	0.317017	BROCKE_IL6
Neighborhood of RUNX1	1	49	148	18989	0.318793	MORF_RUNX1
Neighborhood of UBE2N	1	49	149	18989	0.320564	GCM_UBE2N
Effect of NUP98-HOXA9 on gene transcription at 10 d after transduction Down	1	49	149	18989	0.320564	TAKEDA_NUP8_HOXA9_10D_DN
Genes in cytogenetic band chr5q31	1	49	151	18989	0.324094	chr5q31
Genes upregulated in CD8+ T cells undergoing homeostatic proliferation (HP) versus naive CD8+ T cell populations; these genes are not upregulated versus effector or memory cell population.	1	49	152	18989	0.325852	GOLDRATH_HP
Genes whose expression is consistently negatively correlated with brca1 germline status in breast cancer - higher expression is associated with BRCA1 tumors	1	49	153	18989	0.327606	BRCA_BRCA1_NEG
Up-regulated in fibroblasts following infection with human cytomegalovirus (at least 3-fold, with Affymetrix change call, in at least two consectutive timepoints)	2	49	459	18989	0.332618	CMV_HCMV_TIMECOURSE_ALL_UP
Genes downregulated in major depressive disorder (p &lt; 0.05, fold change &gt; 1.4, mean average difference &gt; 150 in at least one of the groups, called present in greater than 20% of all samples)	1	49	156	18989	0.33284	ASTON_DEPRESSION_DN
Genes overexpressed in TACI low patients	1	49	160	18989	0.339757	MOREAUX_TACI_HI_VS_LOW_DN
Neighborhood of PSMF1	1	49	162	18989	0.343189	MORF_PSMF1
Downregulated in fibroblasts from individuals with Werner syndrome, compared to normal, young individuals	1	49	162	18989	0.343189	WERNER_FIBRO_DN
Up-regulated with stable, ectopic overexpression of BRCA1 in DU-145 human prostate cancer cell lines, compared to neo-only controls	1	49	162	18989	0.343189	BRCA1_OVEREXP_PROSTATE_UP
Neighborhood of MAP4K4	1	49	163	18989	0.344898	GCM_MAP4K4
Neighborhood of PPP1CC	1	49	164	18989	0.346603	MORF_PPP1CC
Neighborhood of MYST2	1	49	165	18989	0.348304	GCM_MYST2
Neighborhood of STK17A	1	49	167	18989	0.351693	MORF_STK17A
Neighborhood of NF1	1	49	168	18989	0.35338	MORF_NF1
Neighborhood of ESR1	1	49	169	18989	0.355064	MORF_ESR1
Genes upregulated in response to rapamycin starvation	1	49	171	18989	0.358418	PENG_RAPAMYCIN_UP
Highly expressed genes in ATL cells compared with normal CD4 and CD4 CD45RO T cells	1	49	172	18989	0.360088	SASAKI_ATL_UP
Genes overexpressed at least twofold in adult T-cell lymphoma (ATL) cells versus normal CD4+ and CD4+/CD45RO+ T cells.	1	49	172	18989	0.360088	SASAKI_TCELL_LYMPHOMA_VS_CD4_UP
GPCRDB_CLASS_A_RHODOPSIN_LIKE	1	49	177	18989	0.368378	GPCRDB_CLASS_A_RHODOPSIN_LIKE
Upregulated in VHL-rescued renal carcinoma vs. normal renal cells (Fig. 2d+e)	2	49	500	18989	0.371198	RCC_NL_UP
Neighborhood of RPA2	1	49	186	18989	0.383034	MORF_RPA2
Neighborhood of BNIP1	1	49	188	18989	0.386246	MORF_BNIP1
Core group of genes consistently up-regulated following exposure to serum in a variety of human fibroblast cell lines (higher expression in activated cells, not cell-cycle dependent)	1	49	192	18989	0.39262	SERUM_FIBROBLAST_CORE_UP
FAB type-specific probe sets	1	49	192	18989	0.39262	YAGI_AML_PROG_FAB
Genes 2fold upregulated by insulin	1	49	197	18989	0.400496	ROME_INSULIN_2F_UP
Effect of NUP98-HOXA9 on gene transcription at 8 d after transduction Down	1	49	201	18989	0.406725	TAKEDA_NUP8_HOXA9_8D_DN
The multiplication or reproduction of cells, resulting in the rapid expansion of a cell population.	1	49	205	18989	0.41289	CELL_PROLIFERATION
Neighborhood of ATRX	1	49	207	18989	0.415949	MORF_ATRX
Neighborhood of RBBP8	1	49	209	18989	0.418993	MORF_RBBP8
Genes in cytogenetic band chr9q34	1	49	212	18989	0.423529	chr9q34
The following tables are gene lists which included differentially expressed genes with at least two-fold changes (Sig log-average &gt;1) in 4 out of 4 comparisons as described in the text Up-regulated	1	49	216	18989	0.429524	CHEN_HOXA5_TARGETS_UP
Neighborhood of BCL2	1	49	221	18989	0.436931	MORF_BCL2
Neighborhood of FDXR	1	49	223	18989	0.439867	MORF_FDXR
Neighborhood of TFDP2	1	49	226	18989	0.444244	MORF_TFDP2
Neighborhood of IL13	1	49	231	18989	0.451463	MORF_IL13
Downregulated by TPA at two consecutive timepoints between 12-48 hrs in sensitive HL-60 cells	1	49	233	18989	0.454326	TPA_SENS_LATE_DN
Up-regulated at any timepoint up to 24 hours following infection of HEK293 cells with reovirus strain T3Abney	1	49	234	18989	0.455751	REOVIRUS_HEK293_UP
Neighborhood of IL16	1	49	237	18989	0.460006	MORF_IL16
Neighborhood of MT4	1	49	240	18989	0.464228	MORF_MT4
Neighborhood of MSH3	1	49	242	18989	0.467025	MORF_MSH3
Downregulated by butyrate at any timepoint up to 48 hrs in SW260 colon carcinoma cells	1	49	243	18989	0.468418	HDACI_COLON_BUT_DN
List of YY1 target genes identified in MEFs expressing ~25% of YY1 Down	1	49	243	18989	0.468418	GAY_YY1_DN
Genes in cytogenetic band chr16p13	1	49	249	18989	0.476702	chr16p13
Neighborhood of PTPRB	1	49	249	18989	0.476702	MORF_PTPRB
Neighborhood of BRCA1	1	49	258	18989	0.488891	MORF_BRCA1
Genes overexpressed in leukemia cells.	1	49	265	18989	0.498179	CHIARETTI_T_ALL
Neighborhood of TNFRSF25	1	49	266	18989	0.499492	MORF_TNFRSF25
Neighborhood of PAX7	1	49	266	18989	0.499492	MORF_PAX7
Genes in cytogenetic band chr17q21	1	49	277	18989	0.513717	chr17q21
Neighborhood of NOS2A	1	49	286	18989	0.525061	MORF_NOS2A
Genes expressed in T-cell acute lymphocytic leukemia	1	49	289	18989	0.528784	CHIARETTI_T_ALL_DIFF
Neighborhood of ARL3	1	49	302	18989	0.544591	MORF_ARL3
Genes overexpressed in mature plasma cells isolated from tonsils (TPCs) and mature plasma cells isolated from bone marrow (BMPCs) as compared to polyclonal plasmablastic cells (PPCs).	1	49	306	18989	0.549349	TARTE_PLASMA_BLASTIC
Down-regulated following stable re-expression of BAF57 in Bt549 breast cancer cells that lack functional BAF57	1	49	320	18989	0.565623	BAF57_BT549_DN
Genes in cytogenetic band chr6p21	1	49	321	18989	0.566763	chr6p21
Neighborhood of ATF2	1	49	325	18989	0.571294	MORF_ATF2
The top 507 downregulated genes following Apc loss at day 5	1	49	334	18989	0.58132	SANSOM_APC_5_DN
Upregulated by DAC treatment in at least one of four pancreatic cancer cell lines, but not in normal (HPDE) cells	1	49	376	18989	0.625152	DAC_PANC_UP
Regulated by UV-B light in normal human epidermal keratinocytes	1	49	386	18989	0.634906	UVB_NHEK3_ALL
Mitochondrial genes	1	49	391	18989	0.63969	HUMAN_MITODB_6_2002
Neighborhood of FOSL1	1	49	404	18989	0.651841	MORF_FOSL1
Genes whose expression is consistently negatively correlated with estrogen receptor status in breast cancer - higher expression is associated with ER-negative tumors	2	49	912	18989	0.689084	BRCA_ER_NEG
