# Supplementary material for: Seeking unique and common biological themes in multiple gene lists or datasets: pathway pattern extraction pipeline for pathway-level comparative analysis
Source: BMC Bioinformatics. 2009 Jun 29;10:200. doi: 10.1186/1471-2105-10-200 (PMC2709625; doi:10.1186/1471-2105-10-200)
Supplement: Additional file 9 — Comparison of results of PPEP and gene-level method for cancer-related terms. The merged table in between the 33 cancer-related terms enriched commonly in 6 datasets of prostate cancer case study and the terms that have at least one gene out of the 52-gene common gene list, which shows that only 7 of the 33 terms are enriched in 52-gene list. [file 1471-2105-10-200-S9.xls]

## Sheet: Merged_Prostate_Common_6of6_52g
TermName	Term	Dhanasekaran2_Q0_05	Dhanasekaran_Q0_05	Lapointe_Q0_05	Tomlins_Q0_05	Welsh_Q0_05	Yu_Q0_05	Terms	ListHits	ListTotal	PopulationHits	PopulationTotal	Fisher Exact P-Values	TermID
Up-regulated following stable re-expression of BAF57 in Bt549 breast cancer cells that lack functional BAF57	BAF57_BT549_UP	7.13039	10.4288	18.3755	3.92111	14.1544	10.0061	Up-regulated following stable re-expression of BAF57 in Bt549 breast cancer cells that lack functional BAF57	5	49	231	18989	0.00031455	BAF57_BT549_UP
Genes whose expression is consistently positively correlated with estrogen receptor status in breast cancer - higher expression is associated with ER-positive tumors	BRCA_ER_POS	7.82262	6.33621	20.6706	11.6922	18.8763	21.1368	Genes whose expression is consistently positively correlated with estrogen receptor status in breast cancer - higher expression is associated with ER-positive tumors	5	49	507	18989	0.00965264	BRCA_ER_POS
"Sixty-seven genes commonly upregulated in cancer relative to normal tissue, from a meta-analysis of the OncoMine gene expression database"	CANCER_NEOPLASTIC_META_UP	4.26369	6.72458	6.47554	5.06199	20.1744	5.52317	Sixty-seven genes commonly upregulated in cancer relative to normal tissue, from a meta-analysis of the OncoMine gene expression database	2	49	63	18989	0.0115246	CANCER_NEOPLASTIC_META_UP
Genes upregulated by androgen in neoplastic prostate epithelium	NELSON_ANDROGEN_UP	6.41724	3.51448	8.76522	6.69682	6.98667	6.03329	Genes upregulated by androgen in neoplastic prostate epithelium	2	49	64	18989	0.0118769	NELSON_ANDROGEN_UP
Genes on chromosome 17 with copy-number-driven expression in pancreatic adenocarcinoma.	AGUIRRE_PANCREAS_CHR17	4.72805	1.87123	6.07002	2.24916	4.00898	2.4553	Genes on chromosome 17 with copy-number-driven expression in pancreatic adenocarcinoma.	2	49	68	18989	0.0133331	AGUIRRE_PANCREAS_CHR17
"Genes preferentially expressed in breast cancers, especially those involved in estrogen-receptor-dependent signal transduction."	BREAST_CANCER_ESTROGEN_SIGNALING	1.89723	4.42164	7.4536	1.44583	4.25584	10.8277	Genes preferentially expressed in breast cancers, especially those involved in estrogen-receptor-dependent signal transduction.	2	49	93	18989	0.0240394	BREAST_CANCER_ESTROGEN_SIGNALING
Increased expression in NPMc+ leukemias	ALCALAY_AML_NPMC_UP	4.35807	2.87747	6.79148	3.63683	5.87326	4.38981	Increased expression in NPMc+ leukemias	2	49	135	18989	0.047484	ALCALAY_AML_NPMC_UP
Myb-regulated genes	LEI_MYB_REGULATED_GENES	10.9128	18.5347	22.0593	4.49254	21.8405	31.6939	Myb-regulated genes	3	49	324	18989	0.050995	LEI_MYB_REGULATED_GENES
Cancer related genes involved in the cell signaling	BRENTANI_SIGNALING	4.72564	3.66641	5.3595	4.61533	3.0264	8.66469	Cancer related genes involved in the cell signaling	2	49	182	18989	0.0801804	BRENTANI_SIGNALING
"Down-regulated in adenocarcinoma metastases, compared to similar primary tumors; predictive of metastatic potential"	METASTASIS_ADENOCARC_DN	2.91846	1.60721	3.60646	1.77513	3.54064	8.16093	Down-regulated in adenocarcinoma metastases, compared to similar primary tumors; predictive of metastatic potential	1	49	34	18989	0.0841704	METASTASIS_ADENOCARC_DN
Upregulated by TSA at 2 hrs in SW260 colon carcinoma cells	HDACI_COLON_TSA2HRS_UP	4.03165	3.07883	1.95186	1.64939	4.4948	3.37668	Upregulated by TSA at 2 hrs in SW260 colon carcinoma cells	1	49	56	18989	0.134893	HDACI_COLON_TSA2HRS_UP
Cancer related genes that are also transcription factors	BRENTANI_TRANSCRIPTION_FACTORS	1.90935	3.97869	5.53761	2.88252	3.16218	4.6997	Cancer related genes that are also transcription factors	1	49	65	18989	0.15484	BRENTANI_TRANSCRIPTION_FACTORS
Upregulated by TSA at any timepoint up to 48 hrs in SW260 colon carcinoma cells	HDACI_COLON_TSA_UP	4.66673	3.70696	2.53034	3.17684	5.54315	3.86083	Upregulated by TSA at any timepoint up to 48 hrs in SW260 colon carcinoma cells	1	49	111	18989	0.249964	HDACI_COLON_TSA_UP
Up-regulated mRNAs in monocyte-derived DCs	HOHENKIRK_MONOCYTE_DEND_UP	3.85036	4.15639	5.27323	2.83511	11.8549	13.8169	Up-regulated mRNAs in monocyte-derived DCs	1	49	111	18989	0.249964	HOHENKIRK_MONOCYTE_DEND_UP
Gene set that can be used to differentiate BRCA1-linked and BRCA2-linked breast cancers	BREASTCA_TWO_CLASSES	5.39651	10.8231	12.9409	12.534	3.10806	6.02358	Gene set that can be used to differentiate BRCA1-linked and BRCA2-linked breast cancers	1	49	137	18989	0.299004	BREASTCA_TWO_CLASSES
Upregulated in VHL-null renal carcinoma vs. normal renal cells (Fig. 2c+e)	VHL_NORMAL_UP	8.34199	5.59915	11.2326	8.96804	6.10233	4.75451	Upregulated in VHL-null renal carcinoma vs. normal renal cells (Fig. 2c+e)	2	49	425	18989	0.300182	VHL_NORMAL_UP
Genes whose expression is consistently negatively correlated with brca1 germline status in breast cancer - higher expression is associated with BRCA1 tumors	BRCA_BRCA1_NEG	1.39708	1.369	4.45565	2.59142	7.67684	1.59898	Genes whose expression is consistently negatively correlated with brca1 germline status in breast cancer - higher expression is associated with BRCA1 tumors	1	49	153	18989	0.327606	BRCA_BRCA1_NEG
"Up-regulated with stable, ectopic overexpression of BRCA1 in DU-145 human prostate cancer cell lines, compared to neo-only controls"	BRCA1_OVEREXP_PROSTATE_UP	7.96964	12.5986	12.6467	11.881	10.9194	13.5071	Up-regulated with stable, ectopic overexpression of BRCA1 in DU-145 human prostate cancer cell lines, compared to neo-only controls	1	49	162	18989	0.343189	BRCA1_OVEREXP_PROSTATE_UP
Upregulated in VHL-rescued renal carcinoma vs. normal renal cells (Fig. 2d+e)	RCC_NL_UP	10.023	6.28036	14.7677	9.22019	9.32246	5.82936	Upregulated in VHL-rescued renal carcinoma vs. normal renal cells (Fig. 2d+e)	2	49	500	18989	0.371198	RCC_NL_UP
Genes expressed in T-cell acute lymphocytic leukemia	CHIARETTI_T_ALL_DIFF	6.41582	5.36493	9.1752	5.45178	10.3019	23.763	Genes expressed in T-cell acute lymphocytic leukemia	1	49	289	18989	0.528784	CHIARETTI_T_ALL_DIFF
Genes whose expression is consistently negatively correlated with estrogen receptor status in breast cancer - higher expression is associated with ER-negative tumors	BRCA_ER_NEG	12.8608	8.8598	21.9454	9.17991	10.1384	26.4899	Genes whose expression is consistently negatively correlated with estrogen receptor status in breast cancer - higher expression is associated with ER-negative tumors	2	49	912	18989	0.689084	BRCA_ER_NEG
Cancer related genes involved in protein modification	BRENTANI_PROTEIN_MODIFICATION	5.31172	1.64206	5.08754	7.93774	2.50263	6.99115
Genes highly expressed in hepatitis C-related hepatocellular carcinoma	SMITH_HCV_INDUCED_HCC_UP	4.47893	2.52233	2.72709	1.60257	2.68556	1.55252
Genes highly expressed in hepatocellular carcinoma with poor survival.	HCC_SURVIVAL_GOOD_VS_POOR_DN	1.83523	4.56354	7.71257	6.73922	5.47108	6.66488
Genes increased in metastatic hypopharyngeal cancer tumours	CROMER_HYPOPHARYNGEAL_MET_VS_NON_UP	1.70225	3.28664	2.6004	2.1899	10.1585	6.07349
Genes increased in non-metastatic hypopharyngeal cancer tumours	CROMER_HYPOPHARYNGEAL_MET_VS_NON_DN	1.88213	3.23131	2.51728	2.34941	10.5467	6.97523
Genes which comprise the top 1% of highly interconnected genes (major hubs) that account for most of the interactions in the reconstructed regulatory networks from expression profiles in human B cells.	BASSO_REGULATORY_HUBS	2.72387	6.66258	12.5138	4.00066	18.5139	8.35964
Genes whose expression is consistently negatively correlated with breast cancer outcomes - higher expression is associated with metastasis and poor prognosis	BRCA_PROGNOSIS_NEG	1.65905	2.25931	2.0098	2.3789	2.90732	4.33794
INTEGRIN_MEDIATED_CELL_ADHESION_KEGG	INTEGRIN_MEDIATED_CELL_ADHESION_KEGG	5.59594	3.07178	4.36183	3.08549	7.20861	5.34788
Integrins are cell surface receptors commonly present at focal adhensions that interact with the extracellular matrix and transduce extracellular signaling.	INTEGRINPATHWAY	3.22748	1.48182	2.26423	1.60257	8.21539	4.45741
"MYC target genes by ChIP in U-937,HL60 (leukemia),P493 (B-cell),T98G (glioblastoma),WS1 (fibroblast)"	FERNANDEZ_MYC_TARGETS	3.2453	6.66124	7.73389	3.17299	7.77528	5.22977
Poor prognosis marker genes in Breast Cancer (part of NKI-70) from Van&apos;t Veer et al 2002	VANTVEER_BREAST_OUTCOME_GOOD_VS_POOR_DN	1.36483	1.82292	1.7769	2.55189	2.89262	4.30064
"Sixty-nine genes commonly upregulated in undifferentiated cancer relative to well-differentiated cancer, from a meta-analysis of the OncoMine gene expression database"	CANCER_UNDIFFERENTIATED_META_UP	1.61162	1.41717	1.43381	1.46598	1.95039	4.75225
