# Supplementary material for: Seeking unique and common biological themes in multiple gene lists or datasets: pathway pattern extraction pipeline for pathway-level comparative analysis
Source: BMC Bioinformatics. 2009 Jun 29;10:200. doi: 10.1186/1471-2105-10-200 (PMC2709625; doi:10.1186/1471-2105-10-200)
Supplement: Additional file 10 — Terms that are enriched consistently in all datasets. List of the 44 GO terms derived from PPEP that are enriched consistently in the differential genes of all 6 datasets in prostate cancer case study. [file 1471-2105-10-200-S10.xls]

## Sheet: GOBP_ProstateCancer_6of6_Extrac
TermName	Term	Dhanasekaran2_Q0_05	Dhanasekaran_Q0_05	Lapointe_Q0_05	Tomlins_Q0_05	Welsh_Q0_05	Yu_Q0_05
actin cytoskeleton organization and biogenesis	GO:0030036	4.40569	3.42294	2.92916	2.32448	4.8436	2.24196
actin filament-based process	GO:0030029	4.21098	3.00119	2.93887	2.20978	5.23645	2.84162
apoptosis	GO:0006915	2.89721	3.413	2.70085	4.86506	5.59114	2.0309
cell adhesion	GO:0007155	4.77356	2.6978	2.87516	5.39047	7.2524	8.36551
cell cycle	GO:0007049	6.99846	7.37407	5.54109	4.68829	5.61464	15.415
cell death	GO:0008219	3.37568	3.78151	3.28311	5.57715	5.51748	1.78474
cell growth and/or maintenance	GO:0008151	7.5676	6.97526	7.63297	6.45338	9.34742	11.2001
cell organization and biogenesis	GO:0016043	2.907	2.17627	3.65491	4.0258	5.6311	5.27157
cell proliferation	GO:0008283	8.74658	9.05573	6.89481	4.85966	7.66665	25.4006
cellular morphogenesis	GO:0000902	2.44906	2.15573	4.11355	1.96454	5.05126	6.57242
cytoplasm organization and biogenesis	GO:0007028	1.51781	2.98929	2.17975	1.96478	4.16414	3.86559
death	GO:0016265	3.25189	3.67416	3.30701	5.66978	5.67439	1.86164
development	GO:0007275	9.03998	12.7569	8.93799	8.43051	8.64432	10.3642
enzyme linked receptor protein signaling pathway	GO:0007167	7.307	2.38536	4.32055	3.5134	4.13549	3.6587
intracellular protein transport	GO:0006886	3.71021	5.92184	7.95672	3.56328	6.17018	2.30764
intracellular signaling cascade	GO:0007242	4.236	5.16457	6.18902	3.02379	2.47972	2.779
intracellular transport	GO:0046907	2.23725	4.14249	6.07878	3.05632	6.1534	1.73089
mitotic cell cycle	GO:0000278	1.97783	3.31071	1.41906	1.32202	1.78135	6.80892
morphogenesis	GO:0009653	9.29645	9.50661	8.1057	8.65378	8.64236	10.3321
mRNA metabolism	GO:0016071	1.97783	1.44418	5.72826	3.6803	1.78135	1.66026
mRNA processing	GO:0006397	2.3471	1.32665	6.56746	3.96269	1.73928	1.48162
muscle development	GO:0007517	7.09533	4.37184	7.31576	1.38803	4.74084	9.74067
neurogenesis	GO:0007399	2.69108	3.20424	1.75533	1.93143	1.93019	1.30727
nuclear mRNA splicing\, via spliceosome	GO:0000398	1.70379	1.30852	4.5861	2.78931	2.29305	1.81266
organogenesis	GO:0009887	7.89965	6.28028	5.02779	5.96136	5.6609	7.68127
phosphate metabolism	GO:0006796	6.38822	2.30852	4.53222	7.12721	2.58615	4.12383
phosphorus metabolism	GO:0006793	6.38822	2.30852	4.53222	7.12721	2.58615	4.12383
phosphorylation	GO:0016310	4.50889	2.79138	3.59262	7.22755	2.78382	3.3619
positive regulation of programmed cell death	GO:0043068	2.83543	1.44386	2.41659	3.37154	4.99475	1.72971
programmed cell death	GO:0012501	3.03633	3.8961	2.61428	5.02505	5.49824	1.97546
protein amino acid phosphorylation	GO:0006468	4.81085	2.17698	4.44735	6.77929	2.61721	4.07383
protein kinase cascade	GO:0007243	1.44417	4.38896	5.87253	1.74231	3.72311	4.59722
protein localization	GO:0008104	4.60707	7.19657	10.1815	5.46905	7.49431	2.08964
protein modification	GO:0006464	7.18287	3.00369	10.5205	12.886	1.93899	3.33955
protein transport	GO:0015031	4.7403	6.89265	9.4348	5.13278	6.9288	1.82494
regulation of apoptosis	GO:0042981	3.65787	1.55513	1.85816	2.63308	4.53792	1.4667
regulation of cell cycle	GO:0000074	5.67376	8.08064	6.73023	4.42321	8.18344	15.6843
regulation of programmed cell death	GO:0043067	3.88093	1.99925	1.79811	2.81615	4.46507	1.42725
regulation of transcription from Pol II promoter	GO:0006357	5.45974	5.91027	8.69061	6.32155	4.74645	7.89721
RNA splicing	GO:0008380	1.41835	2.07437	5.74624	3.22469	2.13253	1.81426
RNA splicing\, via transesterification reactions	GO:0000375	1.70379	1.30852	4.5861	2.78931	2.29305	1.81266
RNA splicing\, via transesterification reactions with bulged adenosine as nucleophile	GO:0000377	1.70379	1.30852	4.5861	2.78931	2.29305	1.81266
transcription from Pol II promoter	GO:0006366	6.23784	6.81202	9.46598	8.86815	4.32681	6.12904
vesicle-mediated transport	GO:0016192	5.03325	3.50699	5.21051	3.48146	3.37426	2.77651
