# Supplementary material for: Seeking unique and common biological themes in multiple gene lists or datasets: pathway pattern extraction pipeline for pathway-level comparative analysis
Source: BMC Bioinformatics. 2009 Jun 29;10:200. doi: 10.1186/1471-2105-10-200 (PMC2709625; doi:10.1186/1471-2105-10-200)
Supplement: Additional file 11 — Full enrichment result of GOBP annotations for the 52 common differential genes. The full enrichment result of GOBP annotations for the 52 genes that were obtained as common differential genes among all of the 6 datasets in prostate cancer case study. [file 1471-2105-10-200-S11.xls]

## Sheet: WPS
Terms	ListHits	ListTotal	PopulationHits	PopulationTotal	Fisher Exact P-Values	TermID
JAK-STAT cascade	2	37	28	16762	0.00172848	GO:0007259
cyclic nucleotide metabolism	2	37	35	16762	0.00269445	GO:0009187
cell cycle arrest	2	37	69	16762	0.0101355	GO:0007050
circulation	2	37	106	16762	0.022848	GO:0008015
muscle development	2	37	130	16762	0.0333112	GO:0007517
negative regulation of cell proliferation	2	37	132	16762	0.0342541	GO:0008285
sexual reproduction	2	37	187	16762	0.0639227	GO:0019953
reproduction	2	37	188	16762	0.0645224	GO:0000003
nucleotide metabolism	2	37	228	16762	0.0899821	GO:0009117
protein kinase cascade	2	37	255	16762	0.108587	GO:0007243
regulation of cell proliferation	2	37	263	16762	0.114286	GO:0042127
small GTPase mediated signal transduction	2	37	290	16762	0.134068	GO:0007264
response to abiotic stimulus	2	37	374	16762	0.199609	GO:0009628
neurogenesis	2	37	405	16762	0.224767	GO:0007399
sensory perception	2	37	618	16762	0.398233	GO:0007600
detection of external stimulus	2	37	654	16762	0.426288	GO:0009581
biological_process unknown	2	37	797	16762	0.530786	GO:0000004
neurophysiological process	2	37	864	16762	0.575361	GO:0050877
response to stress	2	37	929	16762	0.615728	GO:0006950
muscle contraction	3	37	145	16762	0.00397242	GO:0006936
regulation of transcription from Pol II promoter	3	37	237	16762	0.0152248	GO:0006357
intracellular protein transport	3	37	343	16762	0.0395405	GO:0006886
regulation of cell cycle	3	37	425	16762	0.0667066	GO:0000074
apoptosis	3	37	458	16762	0.0795482	GO:0006915
programmed cell death	3	37	461	16762	0.0807666	GO:0012501
cell death	3	37	491	16762	0.0933982	GO:0008219
death	3	37	496	16762	0.0955804	GO:0016265
intracellular transport	3	37	562	16762	0.126292	GO:0046907
lipid metabolism	3	37	598	16762	0.144401	GO:0006629
cell cycle	3	37	806	16762	0.262186	GO:0007049
macromolecule biosynthesis	3	37	1263	16762	0.535251	GO:0009059
cell surface receptor linked signal transduction	3	37	1820	16762	0.781417	GO:0007166
protein transport	4	37	527	16762	0.0281166	GO:0015031
protein localization	4	37	540	16762	0.0303834	GO:0008104
regulation of cellular process	4	37	834	16762	0.110191	GO:0050794
biosynthesis	4	37	1661	16762	0.506267	GO:0009058
cell motility	5	37	334	16762	0.000787056	GO:0006928
transcription from Pol II promoter	5	37	450	16762	0.00292716	GO:0006366
cell adhesion	5	37	628	16762	0.0117454	GO:0007155
protein amino acid phosphorylation	5	37	748	16762	0.0233266	GO:0006468
phosphorylation	5	37	867	16762	0.0404788	GO:0016310
organogenesis	5	37	903	16762	0.0468807	GO:0009887
phosphorus metabolism	5	37	1062	16762	0.0821661	GO:0006793
phosphate metabolism	5	37	1062	16762	0.0821661	GO:0006796
cell proliferation	5	37	1156	16762	0.10835	GO:0008283
response to external stimulus	5	37	1311	16762	0.159502	GO:0009605
response to stimulus	5	37	2281	16762	0.579111	GO:0050896
morphogenesis	6	37	1137	16762	0.0366765	GO:0009653
intracellular signaling cascade	6	37	1144	16762	0.0376306	GO:0007242
protein modification	6	37	1905	16762	0.239216	GO:0006464
organismal physiological process	6	37	2111	16762	0.320094	GO:0050874
transport	6	37	2615	16762	0.528157	GO:0006810
localization	6	37	2621	16762	0.530559	GO:0051179
regulation of transcription/, DNA-dependent	7	37	2510	16762	0.313731	GO:0006355
regulation of transcription	8	37	2582	16762	0.200613	GO:0045449
transcription/, DNA-dependent	8	37	2585	16762	0.201504	GO:0006351
regulation of nucleobase/, nucleoside/, nucleotide and nucleic acid metabolism	8	37	2607	16762	0.208091	GO:0019219
transcription	8	37	2716	16762	0.24205	GO:0006350
regulation of metabolism	8	37	2736	16762	0.248504	GO:0019222
regulation of physiological process	8	37	2835	16762	0.281347	GO:0050791
protein metabolism	8	37	3986	16762	0.68262	GO:0019538
development	9	37	1845	16762	0.0166559	GO:0007275
regulation of biological process	10	37	3667	16762	0.279413	GO:0050789
macromolecule metabolism	10	37	4683	16762	0.61082	GO:0043170
nucleobase/, nucleoside/, nucleotide and nucleic acid metabolism	11	37	3945	16762	0.23806	GO:0006139
signal transduction	13	37	3465	16762	0.0295605	GO:0007165
cell growth and/or maintenance	13	37	4559	16762	0.182221	GO:0008151
cell communication	16	37	4177	16762	0.0112204	GO:0007154
cellular physiological process	17	37	5150	16762	0.0366575	GO:0050875
metabolism	22	37	9790	16762	0.518393	GO:0008152
cellular process	26	37	8165	16762	0.00650079	GO:0009987
physiological process	33	37	14347	16762	0.367254	GO:0007582
