# Supplementary material for: Seeking unique and common biological themes in multiple gene lists or datasets: pathway pattern extraction pipeline for pathway-level comparative analysis
Source: BMC Bioinformatics. 2009 Jun 29;10:200. doi: 10.1186/1471-2105-10-200 (PMC2709625; doi:10.1186/1471-2105-10-200)
Supplement: Additional file 16 — Data details of heatmap in Figure 4. The data matrix for the heatmap shown in Figure 4. [file 1471-2105-10-200-S16.txt]

TermName	Term	TestisGermCell	TestisInterstitial	TestisLeydigCell	TestisSeminiferousTubule	Testis	721_B_lymphoblasts	ADIPOCYTE	AdrenalCortex	adrenalgland	Amygdala	Appendix	atrioventricularnode	BM_CD105_plus_Endothelial	BM_CD33_plus_Myeloid	BM_CD34_plus_	BM_CD71_plus_EarlyErythroid	bonemarrow	bronchialepithelialcells	CardiacMyocytes	caudatenucleus	CD4_plus_T_cells	CD8_plus_T_cells	CerebellumPeduncles	Cerebellum	Ciliary_Ganglion	CingulateCortex	ColorectalAdenocarcinoma	dorsal_root_ganglia	fetalbrain	fetalliver	fetallung	fetalThyroid	globuspallidus	Heart	Hypothalamus	Kidney	leukemiachronicmyelogenous_k562	leukemialymphoblastic_molt4	leukemiapromyelocytic_hl60	Liver	Lung	lymphnode	lymphomaburkittsDaudi	lymphomaburkittsRaji	MedullaOblongata	OccipitalLobe	OlfactoryBulb	Ovary
acrosome reaction	GO:0007340	3.07725615305791	3.33249442880569	3.83805585573683	3.91161766660699	3.2895163480702	0	0	0	0	0	0	0	0	0	0	0	0	0	0	0	0	0	0	0	0	0	0	0	0	0	0	0	0	0	0	0	0	0	0	0	0	0	0	0	0	0	0	0
centrosome cycle	GO:0007098	1.73717945309852	1.90364434662721	2.23511433918301	2.28349357779604	1.8755657549166	0	0	0	0	0	0	0	1.96079108323664	0	0	0	0	0	0	0	0	0	0	0	0	0	0	0	0	0	0	0	0	0	0	0	2.07587315674418	0	0	0	0	0	0	0	0	0	0	0
development of primary male sexual characteristics	GO:0046546	2.82893684451684	2.07369970515797	1.46529863279406	2.6222756986342	2.03360217021674	0	0	0	0	0	0	0	0	0	0	0	0	0	0	0	0	0	0	0	1.55085846999161	0	0	0	0	0	0	0	0	0	0	0	0	0	0	0	0	0	0	0	0	0	0	0
development of primary sexual characteristics	GO:0045137	2.60506958626777	2.1105963762051	0	2.81166365349361	2.06001801740804	0	0	0	0	0	0	0	0	0	0	0	0	0	0	0	0	0	0	0	1.91015391825279	0	0	0	0	1.30437792215538	0	0	0	0	0	0	0	0	0	0	0	0	0	0	0	0	0	0
fusion of sperm to egg plasma membrane	GO:0007342	3.90123339920131	2.81243489741252	4.91298095105986	3.38275990267776	1.5752796155997	0	0	0	0	0	0	0	0	0	0	0	0	0	0	0	0	0	0	0	0	0	0	0	0	0	0	0	0	0	0	0	0	0	0	0	0	0	0	0	0	0	0	0
gonad development	GO:0008406	2.60506958626777	2.1105963762051	0	2.81166365349361	2.06001801740804	0	0	0	0	0	0	0	0	0	0	0	0	0	0	0	0	0	0	0	1.91015391825279	0	0	0	0	1.30437792215538	0	0	0	0	0	0	0	0	0	0	0	0	0	0	0	0	0	0
male gamete generation	GO:0048232	24.2285525770351	33.5198923295774	38.5432806442426	27.6164135052011	23.715877598419	0	0	0	0	0	0	0	0	0	0	0	0	0	1.50685676445573	0	0	0	0	0	0	0	0	0	0	0	0	0	0	0	0	0	0	0	0	0	0	0	0	0	0	0	0	0
male gonad development	GO:0008584	2.82893684451684	2.07369970515797	1.46529863279406	2.6222756986342	2.03360217021674	0	0	0	0	0	0	0	0	0	0	0	0	0	0	0	0	0	0	0	1.55085846999161	0	0	0	0	0	0	0	0	0	0	0	0	0	0	0	0	0	0	0	0	0	0	0
male meiosis	GO:0007140	2.23393897443319	2.40518186303353	2.74364991435971	2.79283175334368	2.37636651091365	0	0	0	0	0	0	0	0	0	0	0	0	0	0	0	0	0	0	0	0	0	0	0	0	0	0	0	0	0	0	0	0	0	0	0	0	0	0	0	0	0	0	0
male sex differentiation	GO:0046661	3.43478460883654	1.79360128277312	0	2.32930127376836	2.69769660843179	0	0	0	0	0	0	0	0	0	0	0	0	0	0	0	0	0	0	0	1.36818491649617	0	0	0	0	0	0	0	0	0	0	0	0	0	0	0	0	0	0	0	0	0	0	0
plasma membrane fusion	GO:0045026	3.61590102806666	2.62028501939828	4.62053617430082	3.18623182637781	1.4612526884385	0	0	0	0	0	0	0	0	0	0	0	0	0	0	0	0	0	0	0	0	0	0	0	0	0	0	0	0	0	0	0	0	0	0	0	0	0	0	0	0	0	0	0
spermatid development	GO:0007286	5.84562109640658	4.84945030940984	7.36753477866265	5.80681599616923	4.77863734997998	0	0	0	0	0	0	0	0	0	0	0	0	0	0	0	0	0	0	0	0	0	0	0	0	0	0	0	0	0	0	0	0	0	0	0	0	0	0	0	0	0	0	0
spermatogenesis	GO:0007283	24.2285525770351	33.5198923295774	38.5432806442426	27.6164135052011	23.715877598419	0	0	0	0	0	0	0	0	0	0	0	0	0	1.50685676445573	0	0	0	0	0	0	0	0	0	0	0	0	0	0	0	0	0	0	0	0	0	0	0	0	0	0	0	0	0
synapsis	GO:0007129	3.46044347360288	3.71839632048924	2.44979894098886	4.30193937602792	0	0	0	0	0	0	0	0	0	0	0	0	0	0	0	0	0	0	0	0	0	0	0	0	0	0	0	0	0	0	0	0	0	0	0	0	0	0	0	0	0	0	0	0
synaptonemal complex formation	GO:0007130	3.46044347360288	3.71839632048924	2.44979894098886	4.30193937602792	0	0	0	0	0	0	0	0	0	0	0	0	0	0	0	0	0	0	0	0	0	0	0	0	0	0	0	0	0	0	0	0	0	0	0	0	0	0	0	0	0	0	0	0
zygotene	GO:0000238	3.46044347360288	3.71839632048924	2.44979894098886	4.30193937602792	0	0	0	0	0	0	0	0	0	0	0	0	0	0	0	0	0	0	0	0	0	0	0	0	0	0	0	0	0	0	0	0	0	0	0	0	0	0	0	0	0	0	0	0
[truncated: 31 more columns]
